# Supplementary material for: The Identification of Novel Diagnostic Marker Genes for the Detection of Beer Spoiling Pediococcus damnosus Strains Using the BlAst Diagnostic Gene findEr
Source: PLoS One. 2016 Mar 30;11(3):e0152747. doi: 10.1371/journal.pone.0152747 (PMC4814128; doi:10.1371/journal.pone.0152747)
Supplement: S5 Table — 2 clinical isolates (E. faecalis OG1RF—CP002621, E. faecalis V583—AE016830) were compared to one probiotic strain (E. faecalis Symbioflor 1—HF558530). Genomes were obtained from the EBI. The table shows the DMGs predicted for the clinical isolates, including known virulence factors gelE (DMG_17), fsrB (DMG_19) and sprE (DMG_16). DMG_ID = unique identifier assigned to every DMG; percent_occurrence: proportion (0–100%) of target group genomes a DMG is present in; dc_blast_hit: yes / no, yes if a DMG has a remaining dc-megablast hit (with quality values below those selected in BADGE) within the ‘opposed’ group; max_blastn: the maximum length of a blastn hit produced by a DMG in the ‘opposed’ group; ORF_ID: Identifiers of all existing ORFs of the DMG (ORF IDs for each strain, if frequency of ORFs of the DMG within a genome is higher than 1 (multiple copies of a gene within the genome), more than 1 ID per strain is possible); ORF_length: length of ORFs; annotation: contains information about the predicted function (depends on genome annotation); contig: names the contig where the ORF is located (plasmid, chromosome); start / stop: coordinates on contig in base pairs. (NOTE: if frequency of ORFs of the DMG within a genome is higher than 1 and members of a DMG are exactly identical, single members cannot be differentiated within one genome and consequently all positions (start-stop) of the gene with multiple copies are given with ascending coordinates). (XLSX) [file pone.0152747.s005.xlsx]

## Sheet: BADGE_pat_vs_not_pat_final_out
S5 Table. Tabular output of BADGE in default setting using 3 Enterococcus faecalis genomes. 2 clinical isolates (E. faecalis OG1RF - CP002621, E. faecalis V583 - AE016830) were compared to one probiotic strain (E. faecalis Symbioflor 1 - HF558530). Genomes were obtained form the EBI. The table shows the DMGs predicted for the clinical isolates, including known virulence factors gelE (DMG_17), fsr…
DMG_ID	percent_occurrence	dc_blast_hit	max_blastn_hit_length	ORF_ID	ORF_length	annotation	contig	start	stop
DMG_1	100	no	46	ENA_AAO80240_AAO80240_1	420	Enterococcus faecalis V583 death-on-curing family protein	ENA_AE016830_AE016830_1	348666	348247
				ENA_AEA92954_AEA92954_1	420	Enterococcus faecalis OG1RF death-on-curing family protein	ENA_CP002621_CP002621_1	276838	276419
DMG_2	100	no	39	ENA_AAO80241_AAO80241_1	240	Enterococcus faecalis V583 conserved hypothetical protein	ENA_AE016830_AE016830_1	348902	348663
				ENA_AEA92955_AEA92955_1	240	Enterococcus faecalis OG1RF hypothetical protein	ENA_CP002621_CP002621_1	277074	276835
DMG_3	100	no	28	ENA_AAO80623_AAO80623_1	1725	Enterococcus faecalis V583 conserved hypothetical protein	ENA_AE016830_AE016830_1	770351	772075
				ENA_AEA93229_AEA93229_1	1740	Enterococcus faecalis OG1RF hypothetical protein	ENA_CP002621_CP002621_1	569733	571472
DMG_4	100	no	30	ENA_AAO80624_AAO80624_1	828	Enterococcus faecalis V583 hypothetical protein	ENA_AE016830_AE016830_1	772079	772906
				ENA_AEA93230_AEA93230_1	828	Enterococcus faecalis OG1RF hypothetical protein	ENA_CP002621_CP002621_1	571476	572303
DMG_5	100	no	45	ENA_AAO80625_AAO80625_1	1164	Enterococcus faecalis V583 glucuronyl hydrolase_ putative	ENA_AE016830_AE016830_1	773289	774452
				ENA_AEA93231_AEA93231_1	1170	Enterococcus faecalis OG1RF glucuronyl hydrolase	ENA_CP002621_CP002621_1	572680	573849
DMG_6	100	yes	977	ENA_AAO80626_AAO80626_1	1779	Enterococcus faecalis V583 glycosyl hydrolase_ family 35	ENA_AE016830_AE016830_1	774465	776243
				ENA_EOT48479_EOT48479_1	1782	Enterococcus faecalis V583 beta-galactosidase	ENA_AE016830_AE016830_1	774462	776243
				ENA_AEA93232_AEA93232_1	1779	Enterococcus faecalis OG1RF beta-galactosidase	ENA_CP002621_CP002621_1	573862	575640
DMG_7	100	no	41	ENA_AAO80627_AAO80627_1	708	Enterococcus faecalis V583 transcriptional regulator_ GntR family	ENA_AE016830_AE016830_1	776975	776268
				ENA_AEA93233_AEA93233_1	708	Enterococcus faecalis OG1RF GntR family transcriptional regulator	ENA_CP002621_CP002621_1	576372	575665
DMG_8	100	yes	51	ENA_AAO80628_AAO80628_1	927	Enterococcus faecalis V583 PTS system_ IIAB components	ENA_AE016830_AE016830_1	777203	778129
				ENA_AEA93234_AEA93234_1	927	Enterococcus faecalis OG1RF PTS family mannose porter_ IIAB component	ENA_CP002621_CP002621_1	576600	577526
DMG_9	100	yes	53	ENA_AAO80629_AAO80629_1	792	Enterococcus faecalis V583 PTS system_ IIC component	ENA_AE016830_AE016830_1	778178	778969
				ENA_AEA93235_AEA93235_1	792	Enterococcus faecalis OG1RF PTS family mannose_fructose_sorbose porter component IIC	ENA_CP002621_CP002621_1	577575	578366
DMG_10	100	no	37	ENA_AAO80630_AAO80630_1	810	Enterococcus faecalis V583 PTS system_ IID component	ENA_AE016830_AE016830_1	778953	779762
				ENA_EOT48483_EOT48483_1	801	Enterococcus faecalis V583 PTS system IID component	ENA_AE016830_AE016830_1	778962	779762
				ENA_AEA93236_AEA93236_1	801	Enterococcus faecalis OG1RF PTS family mannose_fructose_sorbose porter component IID	ENA_CP002621_CP002621_1	578359	579159
DMG_11	100	no	113	ENA_AAO80631_AAO80631_1	3015	Enterococcus faecalis V583 polysaccharide lyase_ family 8	ENA_AE016830_AE016830_1	779877	782891
				ENA_AEA93237_AEA93237_1	3015	Enterococcus faecalis OG1RF family 8 polysaccharide lyase	ENA_CP002621_CP002621_1	579274	582288
DMG_12	100	yes	402	ENA_AAO81581_AAO81581_1	2061	Enterococcus faecalis V583 sulfatase domain protein	ENA_AE016830_AE016830_1	1758022	1755962
				ENA_AEA94208_AEA94208_1	2061	Enterococcus faecalis OG1RF phosphatidylglycerol--membrane-oligosaccharide glycerophosphotransferase	ENA_CP002621_CP002621_1	1582572	1580512
DMG_13	100	no	46	ENA_AAO81582_AAO81582_1	1410	Enterococcus faecalis V583 drug resistance transporter_ EmrB_QacA family protein	ENA_AE016830_AE016830_1	1759473	1758064
				ENA_EOT49914_EOT49914_1	1389	Enterococcus faecalis V583 drug resistance transporter_ EmrB_QacA family protein	ENA_AE016830_AE016830_1	1759452	1758064
				ENA_AEA94209_AEA94209_1	1389	Enterococcus faecalis OG1RF EmrB_QacA family drug resistance transporter	ENA_CP002621_CP002621_1	1584002	1582614
DMG_14	100	no	49	ENA_AAO81583_AAO81583_1	855	Enterococcus faecalis V583 transcriptional regulator_ LysR family_ putative	ENA_AE016830_AE016830_1	1760688	1759834
				ENA_AEA94210_AEA94210_1	855	Enterococcus faecalis OG1RF LysR family transcriptional regulator	ENA_CP002621_CP002621_1	1585238	1584384
DMG_15	100	no	36	ENA_AAO81584_AAO81584_1	831	Enterococcus faecalis V583 conserved hypothetical protein	ENA_AE016830_AE016830_1	1761080	1761910
				ENA_AEA94211_AEA94211_1	831	Enterococcus faecalis OG1RF hypothetical protein	ENA_CP002621_CP002621_1	1585630	1586460
DMG_16	100	no	33	ENA_AAO81585_AAO81585_1	855	Enterococcus faecalis V583 serine proteinase_ V8 family	ENA_AE016830_AE016830_1	1762912	1762058
				ENA_AEA94212_AEA94212_1	879	Enterococcus faecalis OG1RF SprE protein	ENA_CP002621_CP002621_1	1587486	1586608
DMG_17	100	no	26	ENA_AAO81586_AAO81586_1	1533	Enterococcus faecalis V583 coccolysin	ENA_AE016830_AE016830_1	1764493	1762961
				ENA_EOT49910_EOT49910_1	1530	Enterococcus faecalis V583 gelatinase	ENA_AE016830_AE016830_1	1764490	1762961
				ENA_AEA94213_AEA94213_1	1530	Enterococcus faecalis OG1RF gelatinase	ENA_CP002621_CP002621_1	1589040	1587511
DMG_18	100	no	38	ENA_AAO81587_AAO81587_1	1344	Enterococcus faecalis V583 histidine kinase_ putative	ENA_AE016830_AE016830_1	1766071	1764728
				ENA_AEA94214_AEA94214_1	1344	Enterococcus faecalis OG1RF sensor histidine kinase FsrC	ENA_CP002621_CP002621_1	1590621	1589278
DMG_19	100	no	47	ENA_AAO81588_AAO81588_1	729	Enterococcus faecalis V583 agrBfs protein	ENA_AE016830_AE016830_1	1766796	1766068
				ENA_AEA94215_AEA94215_1	729	Enterococcus faecalis OG1RF FsrB protein	ENA_CP002621_CP002621_1	1591346	1590618
DMG_20	100	no	48	ENA_AAO81589_AAO81589_1	732	Enterococcus faecalis V583 response regulator	ENA_AE016830_AE016830_1	1767616	1766885
				ENA_EOT49907_EOT49907_1	744	Enterococcus faecalis V583 response regulator	ENA_AE016830_AE016830_1	1767628	1766885
				ENA_AEA94216_AEA94216_1	744	Enterococcus faecalis OG1RF FsrA response regulator	ENA_CP002621_CP002621_1	1592178	1591435
DMG_21	100	yes	245	ENA_AAO81590_AAO81590_1	1959	Enterococcus faecalis V583 N-acetylmuramoyl-L-alanine amidase_ family 4	ENA_AE016830_AE016830_1	1769993	1768035
				ENA_AEA94217_AEA94217_1	1950	Enterococcus faecalis OG1RF N-acetylmuramoyl-L-alanine amidase	ENA_CP002621_CP002621_1	1594534	1592585
DMG_22	100	no	61	ENA_AAO81591_AAO81591_1	5601	Enterococcus faecalis V583 glycosyl hydrolase_ family 31_fibronectin type III domain protein	ENA_AE016830_AE016830_1	1775675	1770075
				ENA_AEA94218_AEA94218_1	5628	Enterococcus faecalis OG1RF glycosyl hydrolase	ENA_CP002621_CP002621_1	1600243	1594616
DMG_23	100	no	23	ENA_AAO81592_AAO81592_1	387	Enterococcus faecalis V583 conserved domain protein	ENA_AE016830_AE016830_1	1776592	1776206
				ENA_AEA94219_AEA94219_1	396	Enterococcus faecalis OG1RF hypothetical protein	ENA_CP002621_CP002621_1	1601152	1600757
DMG_24	100	no	38	ENA_AAO81593_AAO81593_1	1017	Enterococcus faecalis V583 alcohol dehydrogenase_ zinc-containing	ENA_AE016830_AE016830_1	1777665	1776649
				ENA_AEA94220_AEA94220_1	1050	Enterococcus faecalis OG1RF alcohol dehydrogenase	ENA_CP002621_CP002621_1	1602249	1601200
DMG_25	100	yes	81	ENA_AAO81595_AAO81595_1	711	Enterococcus faecalis V583 glycerol uptake facilitator protein_ putative	ENA_AE016830_AE016830_1	1779175	1779885
				ENA_AEA94235_AEA94235_1	711	Enterococcus faecalis OG1RF MIP family glycerol uptake facilitator protein GlpF	ENA_CP002621_CP002621_1	1618548	1619258
DMG_26	100	no	48	ENA_AAO81596_AAO81596_1	843	Enterococcus faecalis V583 PTS system_ IID component	ENA_AE016830_AE016830_1	1780931	1780089
				ENA_AEA94236_AEA94236_1	870	Enterococcus faecalis OG1RF PTS family mannose_fructose_sorbose porter component IID	ENA_CP002621_CP002621_1	1620331	1619462
DMG_27	100	no	35	ENA_AAO81597_AAO81597_1	852	Enterococcus faecalis V583 PTS system_ IIC component	ENA_AE016830_AE016830_1	1781784	1780933
				ENA_AEA94237_AEA94237_1	852	Enterococcus faecalis OG1RF PTS system_ IIC component	ENA_CP002621_CP002621_1	1621157	1620306
DMG_28	100	no	31	ENA_AAO81598_AAO81598_1	288	Enterococcus faecalis V583 hypothetical protein	ENA_AE016830_AE016830_1	1783342	1783629
				ENA_AEA94241_AEA94241_1	288	Enterococcus faecalis OG1RF hypothetical protein	ENA_CP002621_CP002621_1	1622730	1623017
DMG_29	100	no	38	ENA_AAO81601_AAO81601_1	495	Enterococcus faecalis V583 PTS system_ IIA component_ putative	ENA_AE016830_AE016830_1	1785067	1785561
				ENA_AEA94244_AEA94244_1	495	Enterococcus faecalis OG1RF PTS family fructose_mannitol porter component IIA	ENA_CP002621_CP002621_1	1624462	1624956
DMG_30	100	no	34	ENA_AAO81602_AAO81602_1	303	Enterococcus faecalis V583 PTS system_ IIB component_ putative	ENA_AE016830_AE016830_1	1785563	1785865
				ENA_AEA94245_AEA94245_1	303	Enterococcus faecalis OG1RF PTS system_ IIB component	ENA_CP002621_CP002621_1	1624958	1625260
DMG_31	100	no	33	ENA_AAO81603_AAO81603_1	1404	Enterococcus faecalis V583 PTS system_ IIC component	ENA_AE016830_AE016830_1	1785960	1787363
				ENA_AEA94246_AEA94246_1	1404	Enterococcus faecalis OG1RF PTS family galactitol _gat_ porter component IIC	ENA_CP002621_CP002621_1	1625355	1626758
DMG_32	100	no	32	ENA_AAO81604_AAO81604_1	753	Enterococcus faecalis V583 lactose phosphotransferase system repressor LacR	ENA_AE016830_AE016830_1	1788156	1787404
				ENA_AEA94247_AEA94247_1	759	Enterococcus faecalis OG1RF lactose PTS family porter repressor LacR	ENA_CP002621_CP002621_1	1627557	1626799
DMG_33	100	no	31	ENA_AAO81605_AAO81605_1	585	Enterococcus faecalis V583 HD domain protein	ENA_AE016830_AE016830_1	1790157	1789573
				ENA_EOT49887_EOT49887_1	579	Enterococcus faecalis V583 HD domain-containing protein	ENA_AE016830_AE016830_1	1790151	1789573
				ENA_AEA94249_AEA94249_1	585	Enterococcus faecalis OG1RF HD domain protein	ENA_CP002621_CP002621_1	1629554	1628970
DMG_34	100	no	32	ENA_AAO81606_AAO81606_1	906	Enterococcus faecalis V583 polysaccharide deacetylase family protein	ENA_AE016830_AE016830_1	1790375	1791280
				ENA_AEA94250_AEA94250_1	906	Enterococcus faecalis OG1RF polysaccharide deacetylase	ENA_CP002621_CP002621_1	1629772	1630677
DMG_35	100	no	36	ENA_AAO81960_AAO81960_1	3780	Enterococcus faecalis V583 conserved domain protein	ENA_AE016830_AE016830_1	2152931	2149152
				ENA_AEA94456_AEA94456_1	3780	Enterococcus faecalis OG1RF hypothetical protein	ENA_CP002621_CP002621_1	1862381	1858602
DMG_36	100	no	48	ENA_AAO81961_AAO81961_1	969	Enterococcus faecalis V583 hypothetical protein	ENA_AE016830_AE016830_1	2153910	2152942
				ENA_AEA94457_AEA94457_1	969	Enterococcus faecalis OG1RF hypothetical protein	ENA_CP002621_CP002621_1	1863360	1862392
DMG_37	100	no	44	ENA_AAO81962_AAO81962_1	672	Enterococcus faecalis V583 conserved hypothetical protein	ENA_AE016830_AE016830_1	2154682	2154011
				ENA_AEA94458_AEA94458_1	672	Enterococcus faecalis OG1RF brp_Blh family beta-carotene 15_15&apos;-monooxygenase	ENA_CP002621_CP002621_1	1864132	1863461
DMG_38	100	no	37	ENA_AAO81963_AAO81963_1	879	Enterococcus faecalis V583 ABC transporter_ permease protein	ENA_AE016830_AE016830_1	2155573	2154695
				ENA_AEA94459_AEA94459_1	918	Enterococcus faecalis OG1RF sugar ABC superfamily ATP binding cassette transporter_ membrane protein	ENA_CP002621_CP002621_1	1865062	1864145
DMG_39	100	no	56	ENA_AAO81964_AAO81964_1	903	Enterococcus faecalis V583 ABC transporter_ permease protein	ENA_AE016830_AE016830_1	2156487	2155585
				ENA_AEA94460_AEA94460_1	903	Enterococcus faecalis OG1RF ABC superfamily ATP binding cassette transporter_ membrane protein	ENA_CP002621_CP002621_1	1865937	1865035
DMG_40	100	no	41	ENA_AAO81965_AAO81965_1	1278	Enterococcus faecalis V583 sugar ABC transporter_ sugar-binding protein_ putative	ENA_AE016830_AE016830_1	2157915	2156638
				ENA_AEA94461_AEA94461_1	1278	Enterococcus faecalis OG1RF sugar ABC superfamily ATP binding cassette transporter_ sugar-binding protein	ENA_CP002621_CP002621_1	1867365	1866088
DMG_41	100	no	57	ENA_AAO81966_AAO81966_1	1143	Enterococcus faecalis V583 glucuronyl hydrolase_ putative	ENA_AE016830_AE016830_1	2159107	2157965
				ENA_AEA94462_AEA94462_1	1143	Enterococcus faecalis OG1RF glucuronyl hydrolase	ENA_CP002621_CP002621_1	1868557	1867415
DMG_42	100	no	37	ENA_AAO81967_AAO81967_1	1800	Enterococcus faecalis V583 conserved hypothetical protein	ENA_AE016830_AE016830_1	2160922	2159123
				ENA_AEA94463_AEA94463_1	1800	Enterococcus faecalis OG1RF hypothetical protein	ENA_CP002621_CP002621_1	1870372	1868573
DMG_43	100	no	42	ENA_AAO81968_AAO81968_1	387	Enterococcus faecalis V583 lipoprotein_ putative	ENA_AE016830_AE016830_1	2161289	2160903
				ENA_AEA94464_AEA94464_1	387	Enterococcus faecalis OG1RF putative lipoprotein	ENA_CP002621_CP002621_1	1870739	1870353
DMG_44	100	yes	94	ENA_AAO81969_AAO81969_1	1062	Enterococcus faecalis V583 sugar-binding transcriptional regulator_ LacI family	ENA_AE016830_AE016830_1	2161465	2162526
				ENA_AEA94465_AEA94465_1	1062	Enterococcus faecalis OG1RF LacI family sugar-binding transcriptional regulator	ENA_CP002621_CP002621_1	1870915	1871976
DMG_45	100	no	41	ENA_AAO81970_AAO81970_1	834	Enterococcus faecalis V583 hypothetical protein	ENA_AE016830_AE016830_1	2163400	2162567
				ENA_AEA94466_AEA94466_1	834	Enterococcus faecalis OG1RF hypothetical protein	ENA_CP002621_CP002621_1	1872850	1872017
DMG_46	100	no	63	ENA_AAO82103_AAO82103_1	780	Enterococcus faecalis V583 glucose 1-dehydrogenase	ENA_AE016830_AE016830_1	2309410	2310189
				ENA_AEA94507_AEA94507_1	780	Enterococcus faecalis OG1RF glucose 1-dehydrogenase	ENA_CP002621_CP002621_1	1921994	1922773
DMG_47	100	no	66	ENA_AAO82104_AAO82104_1	603	Enterococcus faecalis V583 conserved hypothetical protein	ENA_AE016830_AE016830_1	2310274	2310876
				ENA_AEA94508_AEA94508_1	603	Enterococcus faecalis OG1RF brp_Blh family beta-carotene 15_15&apos;-monooxygenase	ENA_CP002621_CP002621_1	1922858	1923460
DMG_48	100	no	22	ENA_AAO82109_AAO82109_1	126	Enterococcus faecalis V583 hypothetical protein	ENA_AE016830_AE016830_1	2313720	2313595
				ENA_AEA94511_AEA94511_1	126	Enterococcus faecalis OG1RF hypothetical protein	ENA_CP002621_CP002621_1	1927781	1927656
DMG_49	100	no	24	ENA_AAO82183_AAO82183_1	144	Enterococcus faecalis V583 hypothetical protein	ENA_AE016830_AE016830_1	2385954	2385811
				ENA_AEA94584_AEA94584_1	144	Enterococcus faecalis OG1RF hypothetical protein	ENA_CP002621_CP002621_1	2000255	2000112
DMG_50	100	no	40	ENA_AAO82691_AAO82691_1	657	Enterococcus faecalis V583 conserved hypothetical protein	ENA_AE016830_AE016830_1	2880731	2880075
				ENA_AEA94973_AEA94973_1	657	Enterococcus faecalis OG1RF hypothetical protein	ENA_CP002621_CP002621_1	2413248	2412592
DMG_51	100	no	37	ENA_AAO82822_AAO82822_1	453	Enterococcus faecalis V583 hypothetical protein	ENA_AE016830_AE016830_1	3017827	3017375
				ENA_AEA95094_AEA95094_1	453	Enterococcus faecalis OG1RF hypothetical protein	ENA_CP002621_CP002621_1	2544605	2544153
DMG_52	100	no	67	ENA_AAO82823_AAO82823_1	717	Enterococcus faecalis V583 hypothetical protein	ENA_AE016830_AE016830_1	3019084	3018368
				ENA_AEA95095_AEA95095_1	717	Enterococcus faecalis OG1RF hypothetical protein	ENA_CP002621_CP002621_1	2545862	2545146
DMG_53	100	no	49	ENA_AAO82939_AAO82939_1	1140	Enterococcus faecalis V583 zinc-binding transcriptional regulator_ Cro_CI family	ENA_AE016830_AE016830_1	3146732	3145593
				ENA_AEA95208_AEA95208_1	1140	Enterococcus faecalis OG1RF cro_CI family zinc-binding transcriptional regulator	ENA_CP002621_CP002621_1	2668456	2667317
DMG_54	100	no	37	ENA_AEA94238_AEA94238_1	504	Enterococcus faecalis OG1RF phospotransferase system PTS_ mannose-specific IIB component	ENA_CP002621_CP002621_1	1621694	1621191
				ENA_EOT49898_EOT49898_1	498	Enterococcus faecalis V583 hypothetical protein	ENA_AE016830_AE016830_1	1782315	1781818
DMG_55	100	no	28	ENA_AEA94583_AEA94583_1	1251	Enterococcus faecalis OG1RF hypothetical protein	ENA_CP002621_CP002621_1	2000115	1998865
				ENA_EOT51632_EOT51632_1	1302	Enterococcus faecalis V583 hypothetical protein	ENA_AE016830_AE016830_1	2385866	2384565
DMG_56	100	no	29	ENA_AEA95117_AEA95117_1	126	Enterococcus faecalis OG1RF hypothetical protein	ENA_CP002621_CP002621_1	2563193	2563068
				ENA_EOT52656_EOT52656_1	126	Enterococcus faecalis V583 hypothetical protein	ENA_AE016830_AE016830_1	3033195	3033070
