# Supplementary material for: The Identification of Novel Diagnostic Marker Genes for the Detection of Beer Spoiling Pediococcus damnosus Strains Using the BlAst Diagnostic Gene findEr
Source: PLoS One. 2016 Mar 30;11(3):e0152747. doi: 10.1371/journal.pone.0152747 (PMC4814128; doi:10.1371/journal.pone.0152747)
Supplement: S6 Table — Settings were changed at two positions: megablast_perc_identity_cut = 90, dc_perc_identity_cut = 85. Strains of Bacillus amyloliquefaciens subsp. amyloliquefaciens: DSM 7—FN597644, LL3—CP002634, TA208—CP002627, XH7—CP002927. Bacillus amyloliquefaciens subsp. plantarum: AS43.3—CP003838, CAU B946—HE617159, CC178—CP006845, FZB42—CP000560, IT-45—CP004065, NAU-B3—HG514499, UCMB5036- HF563562, UCMB5113—HG328254, Y2—CP003332, YAU B9601-Y2—HE774679. The table shows the DMGs predicted for the subspecies B. plantarum, including all genes of the important genetic clusters for synthesis of the secondary metabolites macrolactin and difficidin. mlnABCDEFGHI: DMG_37—DMG_45. dfnAYXBCDEFGHIJKLM: DMG_71—DMG_85. DMG_ID = unique identifier assigned to every DMG; percent_occurrence: proportion (0–100%) of target group genomes a DMG is present in; dc_blast_hit: yes / no, yes if a DMG has a remaining dc-megablast hit (with quality values below those selected in BADGE) within the ‘opposed’ group; max_blastn: the maximum length of a blastn hit produced by a DMG in the ‘opposed’ group; ORF_ID: Identifiers of all existing ORFs of the DMG (ORF IDs for each strain, if frequency of ORFs of the DMG within a genome is higher than 1 (multiple copies of a gene within the genome), more than 1 ID per strain is possible); ORF_length: length of ORFs; annotation: contains information about the predicted function (depends on genome annotation); contig: names the contig where the ORF is located (plasmid, chromosome); start / stop: coordinates on contig in base pairs. (NOTE: if frequency of ORFs of the DMG within a genome is higher than 1 and members of a DMG are exactly identical, single members cannot be differentiated within one genome and consequently all positions (start-stop) of the gene with multiple copies are given with ascending coordinates; overlapping DMGs are indicated in the last column). (XLSX) [file pone.0152747.s006.xlsx]

## Sheet: BADGE_plantarum_vs_amylo_final_
S6 Table. Tabular output of BADGE in modified settings using 14 Bacillus amyloliquefaciens genomes, comprising 2 different subspecies. Settings were changed at two positions: megablast_perc_identity_cut=90, dc_perc_identity_cut=85. Strains of Bacillus amyloliquefaciens subsp. amyloliquefaciens: DSM 7 - FN597644, LL3 - CP002634, TA208 - CP002627, XH7 - CP002927. Bacillus amyloliquefaciens subsp. p…
DMG_ID	percent_occurrence	dc_blast_hit	max_blastn_hit_length	ORF_ID	ORF_length	annotation	contig	start	stop	overlapping DMGs (pident > 72.5)
DMG_1	100	no	23	B938_00775	474	hypothetical protein	CP003838	156727	156254
				BACAU_0152	474	putative protein yizA	HE617159	157063	156590
				U471_01510	474	hypothetical protein	CP006845	157063	156590
				RBAM_001770	474	YizA	CP000560	156833	156360
				KSO_018640	474	hypothetical protein	CP004065_AGVQ01000000_AGVQ01000001_AGVQ01000002_AGVQ01000003_AGVQ01000004_AGVQ01000005_CM001433	3771798	3772271
				BAPNAU_0151	474	putative protein yizA	HG514499	157063	156590
				BAM5036_0154	474	Putative metal-binding protein yizA	HF563562	156884	156411
				BASU_0157	474	Putative metal-binding protein yizA	HG328254	156867	156394
				MUS_0154	477	conserved hypothetical protein YizA	CP003332	156997	156521
				BANAU_0151	474	putative protein YizA	HE774679	157123	156650
DMG_2	100	no	43	B938_01080	444	hypothetical protein	CP003838	232261	232704
				BACAU_0208	444	hypothetical protein	HE617159	231817	232260
				U471_02190	444	hypothetical protein	CP006845	235599	236042
				RBAM_002660	444	hypothetical protein	CP000560	239702	240145
				KSO_018330	444	hypothetical protein	CP004065_AGVQ01000000_AGVQ01000001_AGVQ01000002_AGVQ01000003_AGVQ01000004_AGVQ01000005_CM001433	3690563	3690120
				BAPNAU_0212	444	hypothetical protein	HG514499	237533	237976
				BAM5036_0220	444	Putative uncharacterized protein	HF563562	238926	239369
				BASU_0224	444	conserved exported protein of unknown function	HG328254	237253	237696
				MUS_0224	444	hypothetical protein	CP003332	239578	240021
				BANAU_0212	444	hypothetical protein	HE774679	241307	241750
DMG_3	100	no	34	B938_01250	1116	hypothetical protein	CP003838	263105	264220	DMG_133
				BACAU_0241	1116	L-asparaginase	HE617159	263291	264406
				U471_02590	1116	hypothetical protein	CP006845	266448	267563
				RBAM_003000	1116	YccC	CP000560	270551	271666
				XTRA_Bacillus_amyloliquefaciens_IT_45_B938_01250	1115	hypothetical protein CP004065_AGVQ01000000_AGVQ01000001_AGVQ01000002_AGVQ01000003_AGVQ01000004_AGVQ01000005_CM001433 3657970 3659084	CP004065_AGVQ01000000_AGVQ01000001_AGVQ01000002_AGVQ01000003_AGVQ01000004_AGVQ01000005_CM001433	3659084	3657970
				BAPNAU_0240	1116	L-asparaginase	HG514499	264940	266055
				BAM5036_0255	1116	L-asparaginase 2 _putative lipoprotein_	HF563562	269935	271050
				BASU_0257	1116	L-asparaginase 2 _putative lipoprotein_	HG328254	268162	269277
				XTRA_Bacillus_amyloliquefaciens_Y2_B938_01250	1116	hypothetical protein CP003332 266984 268099	CP003332	266984	268099
				BANAU_0242	1116	L-asparaginase	HE774679	268713	269828
DMG_4	100	yes	233	B938_01395	489	hypothetical protein	CP003838	292762	293250
				BACAU_0270	489	putative protein ycgB	HE617159	293999	294487
				U471_02860	489	ycgB	CP006845	296112	296600
				RBAM_003270	489	YcgB	CP000560	300215	300703
				KSO_018025	489	hypothetical protein	CP004065_AGVQ01000000_AGVQ01000001_AGVQ01000002_AGVQ01000003_AGVQ01000004_AGVQ01000005_CM001433	3629422	3628934
				BAPNAU_0268	489	putative protein ycgB	HG514499	296069	296557
				BAM5036_0286	489	putative integral inner membrane protein	HF563562	302589	303077
				BASU_0284	489	putative integral inner membrane protein	HG328254	297823	298311
				MUS_0285	489	conserved hypothetical protein YcgB	CP003332	296641	297129
				BANAU_0269	489	putative protein ycgB	HE774679	298370	298858
DMG_5	100	yes	37	B938_01400	1980	AmyE	CP003838	293480	295459
				BACAU_0271	1980	alpha-amylase precursor	HE617159	294717	296696
				U471_02870	1980	amyE	CP006845	296830	298809
				RBAM_003280	1980	AmyE	CP000560	300933	302912
				KSO_018020	1980	alpha-amylase	CP004065_AGVQ01000000_AGVQ01000001_AGVQ01000002_AGVQ01000003_AGVQ01000004_AGVQ01000005_CM001433	3628704	3626725
				BAPNAU_0269	1980	alpha-amylase precursor	HG514499	296790	298769
				BAM5036_0287	1980	alpha-amylase	HF563562	303307	305286
				BASU_0285	1980	AmyE alpha-amylase	HG328254	298541	300520
				MUS_0286	1989	alpha-amylase	CP003332	297353	299341
				BANAU_0270	1980	alpha-amylase precursor	HE774679	299091	301070
DMG_6	100	yes	22	B938_01445	285	SPBc2 prophage-derived protein YoqM	CP003838	303692	303408
				BACAU_0280	285	SPBc2 prophage-derived uncharacterized protein yoqM	HE617159	304913	304629
				U471_02970	285	hypothetical protein	CP006845	307039	306755
				RBAM_003370	285	Lci	CP000560	311142	310858
				KSO_017975	285	SPBc2 prophage-derived protein YoqM	CP004065_AGVQ01000000_AGVQ01000001_AGVQ01000002_AGVQ01000003_AGVQ01000004_AGVQ01000005_CM001433	3618496	3618780
				BAPNAU_0278	279	SPBc2 prophage-derived uncharacterized protein yoqM	HG514499	306971	306693
				BAM5036_0296	285	Antimicrobial peptide_ Lci	HF563562	313518	313234
				BASU_0294	285	Antimicrobial peptide_ Lci	HG328254	308749	308465
				MUS_0295	279	Antimicrobial peptide	CP003332	307565	307287
				BANAU_0279	279	SPBc2 prophage-derived uncharacterized protein yoqM	HE774679	309294	309016
DMG_7	100	yes	3867	B938_01600	3837	SrfAC	CP003838	356033	359869
				BACAU_0307	3837	surfactin synthetase C	HE617159	351090	354926
				U471_03280	3837	srfAC	CP006845	360086	363922
				RBAM_003680	3837	SrfAC	CP000560	364189	368025
				KSO_017840	3837	surfactin synthetase C	CP004065_AGVQ01000000_AGVQ01000001_AGVQ01000002_AGVQ01000003_AGVQ01000004_AGVQ01000005_CM001433	3583088	3579252
				BAPNAU_0312	3837	surfactin synthesis	HG514499	361818	365654
				BAM5036_0326	3837	Surfactin synthase subunit 3	HF563562	366564	370400
				BASU_0325	3837	surfactin synthetase	HG328254	362375	366211
				MUS_0330	3837	surfactin synthetase C	CP003332	349815	353651
				BANAU_0308	3837	surfactin synthesis	HE774679	351544	355380
DMG_8	100	no	26	B938_02055	447	hypothetical protein	CP003838	448370	448816
				BACAU_0391	447	MutT_NUDIX family protein	HE617159	440491	440937
				U471_04250	447	hypothetical protein	CP006845	452414	452860
				RBAM_004550	447	MutT	CP000560	456517	456963
				KSO_017405	447	MutT_NUDIX family protein	CP004065_AGVQ01000000_AGVQ01000001_AGVQ01000002_AGVQ01000003_AGVQ01000004_AGVQ01000005_CM001433	3493679	3493233
				BAPNAU_0397	447	MutT_NUDIX family protein	HG514499	451224	451670
				BAM5036_0415	447	putative NTP pyrophosphohydrolase	HF563562	458894	459340
				BASU_0414	447	Putative 8-oxo-dGTP diphosphatase	HG328254	454690	455136
				MUS_0425	447	MutT_NUDIX family protein	CP003332	439222	439668
				BANAU_0392	447	MutT_NUDIX family protein	HE774679	440951	441397
DMG_9	100	no	20	B938_02070	180	hypothetical protein	CP003838	451364	451185
				XTRA_Bacillus_amyloliquefaciens_CAUB946_KSO_017390	180	hypothetical protein HE617159 450649 450828	HE617159	450828	450649
				U471_04330	180	hypothetical protein	CP006845	459036	458857
				XTRA_Bacillus_amyloliquefaciens_FZB42_B938_02070	180	hypothetical protein CP000560 462960 463139	CP000560	463139	462960
				KSO_017390	180	hypothetical protein	CP004065_AGVQ01000000_AGVQ01000001_AGVQ01000002_AGVQ01000003_AGVQ01000004_AGVQ01000005_CM001433	3490596	3490775
				XTRA_Bacillus_amyloliquefaciens_NAU_B3_KSO_017390	180	hypothetical protein HG514499 458621 458800	HG514499	458800	458621
				BAM5036_0418	180	Putative uncharacterized protein	HF563562	461879	461700
				BASU_0424	180	conserved protein of unknown function	HG328254	461093	460914
				XTRA_Bacillus_amyloliquefaciens_Y2_KSO_017390	180	hypothetical protein CP003332 442778 442957	CP003332	442957	442778
				XTRA_Bacillus_amyloliquefaciens_YAUB9601_Y2_KSO_017390	180	hypothetical protein HE774679 444507 444686	HE774679	444686	444507
DMG_10	100	no	21	B938_02080	285	hypothetical protein	CP003838	452316	452032
				XTRA_Bacillus_amyloliquefaciens_CAUB946_B938_02080	285	hypothetical protein HE617159 451496 451780	HE617159	451780	451496
				U471_04350	285	hypothetical protein	CP006845	459988	459704
				XTRA_Bacillus_amyloliquefaciens_FZB42_B938_02080	285	hypothetical protein CP000560 463807 464091	CP000560	464091	463807
				XTRA_Bacillus_amyloliquefaciens_IT_45_B938_02080	285	hypothetical protein CP004065_AGVQ01000000_AGVQ01000001_AGVQ01000002_AGVQ01000003_AGVQ01000004_AGVQ01000005_CM001433 3489644 3489928	CP004065_AGVQ01000000_AGVQ01000001_AGVQ01000002_AGVQ01000003_AGVQ01000004_AGVQ01000005_CM001433	3489644	3489928
				XTRA_Bacillus_amyloliquefaciens_NAU_B3_B938_02080	285	hypothetical protein HG514499 459468 459752	HG514499	459752	459468
				XTRA_Bacillus_amyloliquefaciens_UCMB5036_B938_02080	285	hypothetical protein HF563562 462546 462830	HF563562	462830	462546
				XTRA_Bacillus_amyloliquefaciens_UCMB5113_B938_02080	285	hypothetical protein HG328254 461760 462044	HG328254	462044	461760
				MUS_0431	285	hypothetical protein	CP003332	443909	443625
				XTRA_Bacillus_amyloliquefaciens_YAUB9601_Y2_B938_02080	285	hypothetical protein HE774679 445354 445638	HE774679	445638	445354
DMG_11	100	yes	225	B938_02095	225	hypothetical protein	CP003838	454777	454553
				XTRA_Bacillus_amyloliquefaciens_CAUB946_B938_02095	225	hypothetical protein HE617159 454010 454234	HE617159	454234	454010
				XTRA_Bacillus_amyloliquefaciens_CC178_B938_02095	225	hypothetical protein CP006845 462225 462449	CP006845	462449	462225
				RBAM_004670	225	hypothetical protein	CP000560	466552	466328
				XTRA_Bacillus_amyloliquefaciens_IT_45_B938_02095	226	hypothetical protein CP004065_AGVQ01000000_AGVQ01000001_AGVQ01000002_AGVQ01000003_AGVQ01000004_AGVQ01000005_CM001433 3487187 3487412	CP004065_AGVQ01000000_AGVQ01000001_AGVQ01000002_AGVQ01000003_AGVQ01000004_AGVQ01000005_CM001433	3487187	3487412
				BAPNAU_0410	234	hypothetical protein	HG514499	462219	461986
				XTRA_Bacillus_amyloliquefaciens_UCMB5036_B938_02095	225	hypothetical protein HF563562 465067 465291	HF563562	465291	465067
				XTRA_Bacillus_amyloliquefaciens_UCMB5113_B938_02095	225	hypothetical protein HG328254 464281 464505	HG328254	464505	464281
				XTRA_Bacillus_amyloliquefaciens_Y2_B938_02095	225	hypothetical protein CP003332 446144 446368	CP003332	446368	446144
				XTRA_Bacillus_amyloliquefaciens_YAUB9601_Y2_B938_02095	225	hypothetical protein HE774679 447873 448097	HE774679	448097	447873
DMG_12	100	no	22	B938_02410	153	hypothetical protein	CP003838	503096	503248
				XTRA_Bacillus_amyloliquefaciens_CAUB946_B938_02410	153	hypothetical protein HE617159 493154 493306	HE617159	493154	493306
				XTRA_Bacillus_amyloliquefaciens_CC178_B938_02410	153	hypothetical protein CP006845 503556 503708	CP006845	503556	503708
				RBAM_005250	153	hypothetical protein	CP000560	507659	507811
				KSO_017095	153	hypothetical protein	CP004065_AGVQ01000000_AGVQ01000001_AGVQ01000002_AGVQ01000003_AGVQ01000004_AGVQ01000005_CM001433	3441771	3441619
				BAPNAU_0456	153	Glycine betaine transporter	HG514499	499262	499414
				XTRA_Bacillus_amyloliquefaciens_UCMB5036_B938_02410	152	hypothetical protein HF563562 506491 506642	HF563562	506491	506642
				XTRA_Bacillus_amyloliquefaciens_UCMB5113_B938_02410	152	hypothetical protein HG328254 510491 510642	HG328254	510491	510642
				XTRA_Bacillus_amyloliquefaciens_Y2_B938_02410	153	hypothetical protein CP003332 483480 483632	CP003332	483480	483632
				BANAU_0443	153	Glycine betaine transporter opuD	HE774679	485209	485361
DMG_13	100	no	47	B938_02415	1404	permease	CP003838	503418	504821
				BACAU_0453	1404	putative proline_betaine transporter	HE617159	493475	494878
				U471_04920	1404	permease	CP006845	503877	505280
				RBAM_005260	1404	putative permease	CP000560	507980	509383
				KSO_017090	1404	putative proline_betaine transporter	CP004065_AGVQ01000000_AGVQ01000001_AGVQ01000002_AGVQ01000003_AGVQ01000004_AGVQ01000005_CM001433	3441450	3440047
				BAPNAU_0457	1404	putative proline_betaine transporter	HG514499	499582	500985
				BAM5036_0472	1404	putative proline_betaine transporter	HF563562	506810	508213
				BASU_0485	1404	putative proline_betaine transporter	HG328254	510811	512214
				MUS_0482	1404	Putative proline_betaine transporter	CP003332	483800	485203
				BANAU_0444	1404	putative proline_betaine transporter	HE774679	485529	486932
DMG_14	100	no	45	B938_02430	426	hypothetical protein	CP003838	506113	506538
				BACAU_0458	426	hypothetical protein	HE617159	498361	498786
				U471_04940	426	MaoC like domain-containing protein	CP006845	506574	506999
				RBAM_005290	426	YdeM	CP000560	510677	511102
				KSO_017065	426	hypothetical protein	CP004065_AGVQ01000000_AGVQ01000001_AGVQ01000002_AGVQ01000003_AGVQ01000004_AGVQ01000005_CM001433	3436535	3436110
				BAPNAU_0458	426	putative protein ydeM	HG514499	502306	502731
				BAM5036_0475	426	putative dehydratase	HF563562	509505	509930
				BASU_0488	426	putative dehydratase	HG328254	513503	513928
				MUS_0485	426	putative acyl dehydratase	CP003332	486651	487076
				BANAU_0446	426	putative protein ydeM	HE774679	488380	488805
DMG_15	100	no	38	B938_02435	342	hypothetical protein	CP003838	507139	506798
				XTRA_Bacillus_amyloliquefaciens_CAUB946_B938_02435	342	hypothetical protein HE617159 499051 499392	HE617159	499392	499051
				XTRA_Bacillus_amyloliquefaciens_CC178_B938_02435	342	hypothetical protein CP006845 507263 507604	CP006845	507604	507263
				RBAM_005300	342	conserved hypothetical protein	CP000560	511707	511366
				KSO_017060	342	hypothetical protein	CP004065_AGVQ01000000_AGVQ01000001_AGVQ01000002_AGVQ01000003_AGVQ01000004_AGVQ01000005_CM001433	3435504	3435845
				XTRA_Bacillus_amyloliquefaciens_NAU_B3_B938_02435	342	hypothetical protein HG514499 502995 503336	HG514499	503336	502995
				BAM5036_0476	342	Uncharacterized protein yyaQ	HF563562	510536	510195
				XTRA_Bacillus_amyloliquefaciens_UCMB5113_B938_02435	342	hypothetical protein HG328254 514194 514535	HG328254	514535	514194
				XTRA_Bacillus_amyloliquefaciens_Y2_B938_02435	342	hypothetical protein CP003332 487340 487681	CP003332	487681	487340
				XTRA_Bacillus_amyloliquefaciens_YAUB9601_Y2_B938_02435	342	hypothetical protein HE774679 489069 489410	HE774679	489410	489069
DMG_16	100	no	66	B938_02440	444	hypothetical protein	CP003838	507924	507481
				BACAU_0459	444	HTH-type transcriptional repressor nsrR	HE617159	500183	499740
				U471_04970	444	hypothetical protein	CP006845	508390	507947
				RBAM_005310	444	YwnA1	CP000560	512493	512050
				KSO_017055	444	HTH-type transcriptional repressor nsrR	CP004065_AGVQ01000000_AGVQ01000001_AGVQ01000002_AGVQ01000003_AGVQ01000004_AGVQ01000005_CM001433	3434713	3435156
				BAPNAU_0459	444	HTH-type transcriptional repressor	HG514499	504121	503678
				BAM5036_0479	444	putative HTH-type transcriptional regulator ywnA	HF563562	511328	510885
				BASU_0491	444	putative HTH-type transcriptional regulator _ywnA like_	HG328254	515317	514874
				XTRA_Bacillus_amyloliquefaciens_Y2_B938_02440	444	hypothetical protein CP003332 488022 488465	CP003332	488465	488022
				BANAU_0447	444	HTH-type transcriptional repressor nsrR	HE774679	490194	489751
DMG_17	100	yes	648	B938_02445	639	hypothetical protein	CP003838	508122	508760
				BACAU_0460	639	ADP-L-glycero-D-manno-heptose-6-epimerase	HE617159	500382	501020
				U471_04980	639	ywnB	CP006845	508588	509226
				RBAM_005320	639	YwnB	CP000560	512691	513329
				KSO_017050	639	ADP-L-glycero-D-manno-heptose-6-epimerase	CP004065_AGVQ01000000_AGVQ01000001_AGVQ01000002_AGVQ01000003_AGVQ01000004_AGVQ01000005_CM001433	3434514	3433876
				BAPNAU_0460	639	ADP-L-glycero-D-manno-heptose-6-epimerase	HG514499	504319	504957
				BAM5036_0480	639	NAD_P_-binding domain _ putative oxidoreductase _ FMN reductase	HF563562	511514	512152
				BASU_0492	639	putative oxidoreductase	HG328254	515515	516153
				MUS_0490	639	conserved hypothetical protein YwnB	CP003332	488663	489301
				BANAU_0448	639	ADP-L-glycero-D-manno-heptose-6-epimerase	HE774679	490392	491030
DMG_18	100	no	19	B938_02545	186	protein YdzN	CP003838	526469	526654
				XTRA_Bacillus_amyloliquefaciens_CAUB946_B938_02545	186	protein YdzN HE617159 522630 522815	HE617159	522630	522815
				XTRA_Bacillus_amyloliquefaciens_CC178_B938_02545	186	protein YdzN CP006845 530625 530810	CP006845	530625	530810
				XTRA_Bacillus_amyloliquefaciens_FZB42_B938_02545	186	protein YdzN CP000560 534728 534913	CP000560	534728	534913
				KSO_016930	186	protein YdzN	CP004065_AGVQ01000000_AGVQ01000001_AGVQ01000002_AGVQ01000003_AGVQ01000004_AGVQ01000005_CM001433	3412286	3412101
				XTRA_Bacillus_amyloliquefaciens_NAU_B3_B938_02545	186	protein YdzN HG514499 531026 531211	HG514499	531026	531211
				XTRA_Bacillus_amyloliquefaciens_UCMB5036_B938_02545	186	protein YdzN HF563562 518843 519028	HF563562	518843	519028
				BASU_0510	186	conserved hypothetical protein	HG328254	530478	530663
				XTRA_Bacillus_amyloliquefaciens_Y2_B938_02545	186	protein YdzN CP003332 515248 515433	CP003332	515248	515433
				XTRA_Bacillus_amyloliquefaciens_YAUB9601_Y2_B938_02545	186	protein YdzN HE774679 516977 517162	HE774679	516977	517162
DMG_19	100	no	26	B938_02570	1038	hypothetical protein	CP003838	530705	531742
				BACAU_0488	1038	putative flavoprotein involved in K+ transport	HE617159	526765	527802
				U471_05280	1038	hypothetical protein	CP006845	534836	535873
				RBAM_005610	1038	TrkA	CP000560	538939	539976
				KSO_016900	1038	putative flavoprotein involved in K+ transport	CP004065_AGVQ01000000_AGVQ01000001_AGVQ01000002_AGVQ01000003_AGVQ01000004_AGVQ01000005_CM001433	3408151	3407114
				BAPNAU_0492	1038	putative flavoprotein involved in K+ transport	HG514499	534976	536013
				BAM5036_0494	1038	putative oxidoreductase	HF563562	523020	524057
				BASU_0518	1038	putative oxidoreductase	HG328254	534729	535766
				XTRA_Bacillus_amyloliquefaciens_Y2_B938_02570	1037	hypothetical protein CP003332 519457 520493	CP003332	519457	520493
				XTRA_Bacillus_amyloliquefaciens_YAUB9601_Y2_B938_02570	1037	hypothetical protein HE774679 521186 522222	HE774679	521186	522222
DMG_20	100	no	34	B938_02815	255	hypothetical protein	CP003838	576656	576402
				BACAU_0530	255	putative protein yjiA	HE617159	567479	567225
				U471_05880	255	yjiA	CP006845	585458	585204
				RBAM_006120	255	YjiA	CP000560	589561	589307
				KSO_016685	255	hypothetical protein	CP004065_AGVQ01000000_AGVQ01000001_AGVQ01000002_AGVQ01000003_AGVQ01000004_AGVQ01000005_CM001433	3368175	3368429
				BAPNAU_0538	255	putative protein yjiA	HG514499	580549	580295
				BAM5036_0538	255	Uncharacterized protein yjiA	HF563562	567079	566825
				BASU_0563	255	Uncharacterized protein yjiA	HG328254	577569	577315
				MUS_0583	255	conserved hypothetical protein YjiA	CP003332	567212	566958
				BANAU_0532	255	putative protein yjiA	HE774679	568941	568687
DMG_21	100	yes	70	B938_04085	2412	hypothetical protein	CP003838	845868	848279
				BACAU_0823	2412	pyruvate_ water dikinase	HE617159	882647	885058
				U471_08360	2412	hypothetical protein	CP006845	837963	840374
				RBAM_008480	2412	conserved hypothetical protein	CP000560	842665	845076
				KSO_015575	2412	pyruvate_ water dikinase	CP004065_AGVQ01000000_AGVQ01000001_AGVQ01000002_AGVQ01000003_AGVQ01000004_AGVQ01000005_CM001433	3124960	3122549
				BAPNAU_0779	2412	pyruvate_ water dikinase	HG514499	847233	849644
				BAM5036_0758	2412	Pyruvate phosphate dikinase_PEP_pyruvate-binding	HF563562	798978	801389
				BASU_0798	2412	Pyruvate phosphate dikinase_PEP_pyruvate-binding	HG328254	823809	826220
				MUS_0855	2412	phosphoenolpyruvate synthase	CP003332	825024	827435
				BANAU_0766	2412	pyruvate_ water dikinase	HE774679	826809	829220
DMG_22	100	yes	51	B938_04350	159	hypothetical protein	CP003838	904594	904752	DMG_138
				XTRA_Bacillus_amyloliquefaciens_CAUB946_B938_04350	159	hypothetical protein HE617159 940306 940464	HE617159	940306	940464
				XTRA_Bacillus_amyloliquefaciens_CC178_B938_04350	159	hypothetical protein CP006845 891318 891476	CP006845	891318	891476
				XTRA_Bacillus_amyloliquefaciens_FZB42_B938_04350	159	hypothetical protein CP000560 895962 896120	CP000560	895962	896120
				XTRA_Bacillus_amyloliquefaciens_IT_45_B938_04350	159	hypothetical protein CP004065_AGVQ01000000_AGVQ01000001_AGVQ01000002_AGVQ01000003_AGVQ01000004_AGVQ01000005_CM001433 3067049 3067207	CP004065_AGVQ01000000_AGVQ01000001_AGVQ01000002_AGVQ01000003_AGVQ01000004_AGVQ01000005_CM001433	3067207	3067049
				XTRA_Bacillus_amyloliquefaciens_NAU_B3_B938_04350	159	hypothetical protein HG514499 906015 906173	HG514499	906015	906173
				XTRA_Bacillus_amyloliquefaciens_UCMB5036_B938_04350	159	hypothetical protein HF563562 861453 861611	HF563562	861453	861611
				XTRA_Bacillus_amyloliquefaciens_UCMB5113_B938_04350	159	hypothetical protein HG328254 882535 882693	HG328254	882535	882693
				XTRA_Bacillus_amyloliquefaciens_Y2_B938_04350	159	hypothetical protein CP003332 883746 883904	CP003332	883746	883904
				XTRA_Bacillus_amyloliquefaciens_YAUB9601_Y2_B938_04350	159	hypothetical protein HE774679 885594 885752	HE774679	885594	885752
DMG_23	100	no	35	B938_04810	1140	hypothetical protein	CP003838	991081	989942	DMG_107
				XTRA_Bacillus_amyloliquefaciens_CAUB946_B938_04810	1140	hypothetical protein HE617159 1025690 1026829	HE617159	1026829	1025690
				U471_09910	1140	DNA alkylation repair enzyme	CP006845	977866	976727
				XTRA_Bacillus_amyloliquefaciens_FZB42_B938_04810	1140	hypothetical protein CP000560 981371 982510	CP000560	982510	981371
				KSO_014855	1140	hypothetical protein	CP004065_AGVQ01000000_AGVQ01000001_AGVQ01000002_AGVQ01000003_AGVQ01000004_AGVQ01000005_CM001433	2980815	2981954
				XTRA_Bacillus_amyloliquefaciens_NAU_B3_B938_04810	1140	hypothetical protein HG514499 2968613 2969752	HG514499	2968613	2969752
				BAM5036_0906	1140	Possible DNA alkylation repair enzyme	HF563562	947877	946738
				BASU_0942	1140	Putative DNA alkylation repair enzyme	HG328254	968984	967845
				MUS_1022	1140	conserved hypothetical protein YhaZ	CP003332	970280	969141
				XTRA_Bacillus_amyloliquefaciens_YAUB9601_Y2_B938_04810	1140	hypothetical protein HE774679 970989 972128	HE774679	972128	970989
DMG_24	100	yes	133	B938_05025	135	hypothetical protein	CP003838	1032799	1032665
				XTRA_Bacillus_amyloliquefaciens_CAUB946_B938_05025	135	hypothetical protein HE617159 1068416 1068550	HE617159	1068550	1068416
				U471_10360	135	hypothetical protein	CP006845	1019597	1019463
				RBAM_010430	141	YhfH	CP000560	1024247	1024107
				KSO_014645	135	hypothetical protein	CP004065_AGVQ01000000_AGVQ01000001_AGVQ01000002_AGVQ01000003_AGVQ01000004_AGVQ01000005_CM001433	2939093	2939227
				XTRA_Bacillus_amyloliquefaciens_NAU_B3_B938_05025	135	hypothetical protein HG514499 2926907 2927041	HG514499	2926907	2927041
				XTRA_Bacillus_amyloliquefaciens_UCMB5036_B938_05025	135	hypothetical protein HF563562 989454 989588	HF563562	989588	989454
				XTRA_Bacillus_amyloliquefaciens_UCMB5113_B938_05025	135	hypothetical protein HG328254 1010578 1010712	HG328254	1010712	1010578
				XTRA_Bacillus_amyloliquefaciens_Y2_B938_05025	135	hypothetical protein CP003332 1011858 1011992	CP003332	1011992	1011858
				XTRA_Bacillus_amyloliquefaciens_YAUB9601_Y2_B938_05025	135	hypothetical protein HE774679 1013708 1013842	HE774679	1013842	1013708
DMG_25	100	yes	972	B938_05350	978	hypothetical protein	CP003838	1092457	1093434
				BACAU_1066	978	Basic membrane protein A2 Immunodominant antigen P39	HE617159	1129683	1130660
				U471_10990	978	hypothetical protein	CP006845	1079214	1080191
				RBAM_011050	978	conserved hypothetical protein	CP000560	1083858	1084835
				KSO_014325	978	Basic membrane protein A2 Immunodominant antigen P39	CP004065_AGVQ01000000_AGVQ01000001_AGVQ01000002_AGVQ01000003_AGVQ01000004_AGVQ01000005_CM001433	2877969	2876992
				BAPNAU_2691	978	Basic membrane protein A	HG514499	2865108	2864131
				BAM5036_1005	978	Lipid ABC superfamily ATP binding cassette transporter_ binding protein	HF563562	1049155	1050132
				BASU_1044	978	Putative Basic membrane protein A _Immunodominant antigen P39_	HG328254	1072943	1073920
				MUS_1144	978	basic membrane protein A-related protein	CP003332	1075430	1076407
				BANAU_1011	978	Basic membrane protein A	HE774679	1077281	1078258
DMG_26	100	yes	1650	B938_05355	1650	methyl-accepting chemotaxis sensory transducer	CP003838	1093431	1095080
				BACAU_1067	1650	methyl-accepting chemotaxis sensory transducer	HE617159	1130657	1132306
				U471_11000	1650	hypothetical protein	CP006845	1080188	1081837
				RBAM_011060	1650	conserved hypothetical protein	CP000560	1084832	1086481
				KSO_014320	1650	methyl-accepting chemotaxis sensory transducer	CP004065_AGVQ01000000_AGVQ01000001_AGVQ01000002_AGVQ01000003_AGVQ01000004_AGVQ01000005_CM001433	2876995	2875346
				BAPNAU_2690	1650	methyl-accepting chemotaxis sensory transducer	HG514499	2864134	2862485
				BAM5036_1006	1650	Sensor histidine kinase	HF563562	1050129	1051778
				BASU_1045	1650	Putative methyl-accepting chemotaxis protein _sensory transducer_	HG328254	1073917	1075566
				MUS_1145	1653	methyl-accepting chemotaxis protein	CP003332	1076404	1078056
				BANAU_1012	1653	methyl-accepting chemotaxis sensory transducer	HE774679	1078255	1079907
DMG_27	100	no	123	B938_05365	123	hypothetical protein	CP003838	1096632	1096510
				BACAU_1068	123	hypothetical protein	HE617159	1132489	1132367
				U471_11020	123	hypothetical protein	CP006845	1083391	1083269
				XTRA_Bacillus_amyloliquefaciens_FZB42_B938_05365	123	hypothetical protein CP000560 1087913 1088035	CP000560	1088035	1087913
				KSO_014315	123	hypothetical protein	CP004065_AGVQ01000000_AGVQ01000001_AGVQ01000002_AGVQ01000003_AGVQ01000004_AGVQ01000005_CM001433	2875163	2875285
				BAPNAU_2688	123	hypothetical protein	HG514499	2860931	2861053
				XTRA_Bacillus_amyloliquefaciens_UCMB5036_B938_05365	123	hypothetical protein HF563562 1053211 1053333	HF563562	1053333	1053211
				XTRA_Bacillus_amyloliquefaciens_UCMB5113_B938_05365	123	hypothetical protein HG328254 1076997 1077119	HG328254	1077119	1076997
				MUS_1147	123	hypothetical protein	CP003332	1079610	1079488
				XTRA_Bacillus_amyloliquefaciens_YAUB9601_Y2_B938_05365	123	hypothetical protein HE774679 1081339 1081461	HE774679	1081461	1081339
DMG_28	100	yes	808	B938_06185	1500	galactose-1-phosphate uridylyltransferase	CP003838	1227474	1225975
				BACAU_1165	1500	galactose-1-phosphate uridylyltransferase	HE617159	1219411	1217912
				U471_12140	1500	galactose-1-phosphate uridylyltransferase	CP006845	1178110	1176611
				RBAM_012130	1500	GalT1	CP000560	1182756	1181257
				KSO_013510	1500	galactose-1-phosphate uridylyltransferase	CP004065_AGVQ01000000_AGVQ01000001_AGVQ01000002_AGVQ01000003_AGVQ01000004_AGVQ01000005_CM001433	2747182	2748681
				BAPNAU_2579	1500	galactose-1-phosphate uridylyltransferase	HG514499	2769040	2770539
				BAM5036_1119	1500	Galactose-1-phosphate uridylyltransferase	HF563562	1150434	1148935
				BASU_1147	1557	Galactose-1-phosphate uridylyltransferase	HG328254	1166564	1165008
				MUS_1292	1500	galactose-1-phosphate uridylyltransferase	CP003332	1206641	1205142
				BANAU_1145	1500	galactose-1-phosphate uridylyltransferase	HE774679	1208492	1206993
DMG_29	100	no	28	B938_06190	993	GalE1	CP003838	1228468	1227476
				BACAU_1166	993	UDP-glucose 4-epimerase	HE617159	1220405	1219413
				U471_12150	993	galE1	CP006845	1179104	1178112
				RBAM_012140	993	GalE1	CP000560	1183750	1182758
				KSO_013505	993	UDP-glucose 4-epimerase	CP004065_AGVQ01000000_AGVQ01000001_AGVQ01000002_AGVQ01000003_AGVQ01000004_AGVQ01000005_CM001433	2746188	2747180
				BAPNAU_2578	993	UDP-glucose 4-epimerase	HG514499	2768046	2769038
				BAM5036_1120	993	UDP-glucose 4-epimerase	HF563562	1151428	1150436
				BASU_1148	993	UDP-glucose 4-epimerase	HG328254	1167501	1166509
				MUS_1293	993	UDP-glucose 4-epimerase	CP003332	1207635	1206643
				BANAU_1146	993	UDP-glucose 4-epimerase	HE774679	1209486	1208494
DMG_30	100	yes	145	B938_06195	1170	GalK1	CP003838	1229641	1228472
				BACAU_1167	1170	galactokinase	HE617159	1221578	1220409
				U471_12160	1170	galK1	CP006845	1180277	1179108
				RBAM_012150	1170	GalK1	CP000560	1184923	1183754
				KSO_013500	1170	galactokinase	CP004065_AGVQ01000000_AGVQ01000001_AGVQ01000002_AGVQ01000003_AGVQ01000004_AGVQ01000005_CM001433	2745015	2746184
				BAPNAU_2577	1170	galactokinase	HG514499	2766873	2768042
				BAM5036_1121	1170	Galactokinase	HF563562	1152601	1151432
				BASU_1149	1170	Galactokinase _GalK1_	HG328254	1168674	1167505
				MUS_1294	1170	galactokinase	CP003332	1208807	1207638
				BANAU_1147	1170	galactokinase	HE774679	1210658	1209489
DMG_31	100	yes	430	B938_06320	1398	glucuronate isomerase	CP003838	1251256	1252653	DMG_140
				BACAU_1190	1386	glucuronate isomerase	HE617159	1242865	1244250
				U471_12420	1398	glucuronate isomerase	CP006845	1202751	1204148
				RBAM_012380	1398	UxaC	CP000560	1207397	1208794
				KSO_013380	1398	glucuronate isomerase	CP004065_AGVQ01000000_AGVQ01000001_AGVQ01000002_AGVQ01000003_AGVQ01000004_AGVQ01000005_CM001433	2723402	2722005
				BAPNAU_2552	1386	glucuronate isomerase	HG514499	2745251	2743866
				BAM5036_1145	1398	galacturonate isomerase	HF563562	1175017	1176414
				BASU_1172	1398	galacturonate isomerase	HG328254	1190286	1191683
				XTRA_Bacillus_amyloliquefaciens_Y2_B938_06320	1398	glucuronate isomerase CP003332 1230420 1231817	CP003332	1230420	1231817
				BANAU_1172	1386	glucuronate isomerase	HE774679	1232283	1233668
DMG_32	100	yes	55	B938_06325	1386	glycoside_pentoside_hexuronide_cation symporter_ GPH family protein	CP003838	1252678	1254063
				BACAU_1191	1392	putative symporter yjmB	HE617159	1244275	1245666
				U471_12430	1386	glycoside_pentoside_hexuronide_cation symporter_ GPH family	CP006845	1204173	1205558
				RBAM_012390	1386	YjmB	CP000560	1208819	1210204
				KSO_013375	1392	glycoside_pentoside_hexuronide_cation symporter_ GPH family protein	CP004065_AGVQ01000000_AGVQ01000001_AGVQ01000002_AGVQ01000003_AGVQ01000004_AGVQ01000005_CM001433	2721980	2720589
				BAPNAU_2551	1392	putative symporter yjmB	HG514499	2743841	2742450
				BAM5036_1146	1386	putative Na+_altronate_mannonate symporter	HF563562	1176439	1177824
				BASU_1173	1386	putative Na+_altronate_mannonate symporter	HG328254	1191708	1193093
				MUS_1321	1392	glycoside_pentoside_hexuronide_cation symporter_ GPH family	CP003332	1231842	1233233
				BANAU_1173	1392	putative symporter yjmB	HE774679	1233693	1235084
DMG_33	100	yes	76	B938_06335	1389	altronate oxidoreductase	CP003838	1255214	1256602
				XTRA_Bacillus_amyloliquefaciens_CAUB946_B938_06335	1386	altronate oxidoreductase HE617159 1246809 1248194	HE617159	1246809	1248194
				U471_12450	1446	altronate oxidoreductase	CP006845	1206709	1208154
				RBAM_012410	1446	UxaB	CP000560	1211355	1212800
				KSO_013365	1446	altronate oxidoreductase	CP004065_AGVQ01000000_AGVQ01000001_AGVQ01000002_AGVQ01000003_AGVQ01000004_AGVQ01000005_CM001433	2719444	2717999
				BAPNAU_2549	1446	tagaturonate reductase	HG514499	2741305	2739860
				BAM5036_1148	1446	Altronate oxidoreductase	HF563562	1178975	1180420
				BASU_1175	1446	tagaturonate reductase _altronate oxidoreductase_	HG328254	1194244	1195689
				MUS_1323	1443	tagaturonate reductase	CP003332	1234357	1235799
				BANAU_1175	1422	tagaturonate reductase	HE774679	1236229	1237650
DMG_34	100	yes	191	B938_07050	342	hypothetical protein	CP003838	1379676	1379335
				XTRA_Bacillus_amyloliquefaciens_CAUB946_B938_07050	332	hypothetical protein HE617159 2093991 2094322	HE617159	2093991	2094322
				XTRA_Bacillus_amyloliquefaciens_CC178_B938_07050	342	hypothetical protein CP006845 1310979 1311320	CP006845	1311320	1310979
				RBAM_013530	342	YkvN	CP000560	1315965	1315624
				XTRA_Bacillus_amyloliquefaciens_IT_45_B938_07050	337	hypothetical protein CP004065_AGVQ01000000_AGVQ01000001_AGVQ01000002_AGVQ01000003_AGVQ01000004_AGVQ01000005_CM001433 1899577 1899913	CP004065_AGVQ01000000_AGVQ01000001_AGVQ01000002_AGVQ01000003_AGVQ01000004_AGVQ01000005_CM001433	1899913	1899577
				XTRA_Bacillus_amyloliquefaciens_NAU_B3_B938_07050	337	hypothetical protein HG514499 2616158 2616494	HG514499	2616158	2616494
				XTRA_Bacillus_amyloliquefaciens_UCMB5036_B938_07050	337	hypothetical protein HF563562 1307008 1307344	HF563562	1307344	1307008
				XTRA_Bacillus_amyloliquefaciens_UCMB5113_B938_07050	337	hypothetical protein HG328254 1317985 1318321	HG328254	1318321	1317985
				XTRA_Bacillus_amyloliquefaciens_Y2_B938_07050	337	hypothetical protein CP003332 1338957 1339293	CP003332	1339293	1338957
				XTRA_Bacillus_amyloliquefaciens_YAUB9601_Y2_B938_07050	337	hypothetical protein HE774679 1341199 1341535	HE774679	1341535	1341199
DMG_35	100	no	36	B938_07055	747	hypothetical protein	CP003838	1379845	1380591
				BACAU_1880	747	short-chain dehydrogenase_reductase SDR	HE617159	2093814	2093068
				U471_13800	747	hypothetical protein	CP006845	1311489	1312235
				RBAM_013540	747	YkvO	CP000560	1316134	1316880
				KSO_009980	747	short-chain dehydrogenase_reductase SDR	CP004065_AGVQ01000000_AGVQ01000001_AGVQ01000002_AGVQ01000003_AGVQ01000004_AGVQ01000005_CM001433	1900082	1900828
				BAPNAU_2409	747	short-chain dehydrogenase_reductase SDR	HG514499	2615989	2615243
				BAM5036_1290	747	putative oxidoreductase	HF563562	1307513	1308259
				BASU_1313	747	putative oxidoreductase	HG328254	1318490	1319236
				MUS_1460	747	glucose 1-dehydrogenase	CP003332	1339462	1340208
				BANAU_1290	747	short-chain dehydrogenase_reductase SDR	HE774679	1341704	1342450
DMG_36	100	yes	343	B938_07455	645	hypothetical protein	CP003838	1453139	1453783
				BACAU_1406	639	putative protein ykyA	HE617159	1445478	1446116
				U471_14630	645	hypothetical protein	CP006845	1386095	1386739
				RBAM_014310	639	YkyA	CP000560	1390744	1391382
				KSO_012200	639	hypothetical protein	CP004065_AGVQ01000000_AGVQ01000001_AGVQ01000002_AGVQ01000003_AGVQ01000004_AGVQ01000005_CM001433	2506904	2506266
				BAPNAU_2323	639	putative protein ykyA	HG514499	2541335	2540697
				BAM5036_1370	645	putative chromosome partitioning protein	HF563562	1383677	1384321
				BASU_1394	645	putative chromosome partitioning protein	HG328254	1394714	1395358
				MUS_1543	639	conserved hypothetical protein YkyA	CP003332	1414044	1414682
				BANAU_1368	639	putative protein ykyA	HE774679	1416286	1416924
DMG_37	100	yes	615	B938_07465	2307	MlnA	CP003838	1454241	1456547
				BACAU_1407	2400	macrolactin synthesis	HE617159	1446490	1448889
				U471_14660	2307	mlnA	CP006845	1387198	1389504
				RBAM_014330	2307	MlnA	CP000560	1391841	1394147
				KSO_012195	2400	macrolactin synthesis	CP004065_AGVQ01000000_AGVQ01000001_AGVQ01000002_AGVQ01000003_AGVQ01000004_AGVQ01000005_CM001433	2505890	2503491
				BAPNAU_2321	2307	macrolactin synthesis	HG514499	2540236	2537930
				BAM5036_1371	2307	Malonyl CoA [acyl-carrier-protein] transacylase	HF563562	1384777	1387083
				BASU_1395	2307	MlnA	HG328254	1395815	1398121
				MUS_1544	2406	[acyl-carrier-protein] S-malonyltransferase	CP003332	1415046	1417451
				BANAU_1370	2307	macrolactin synthesis	HE774679	1417387	1419693
DMG_38	100	yes	626	B938_07470	12255	MlnB	CP003838	1456569	1468823
				BACAU_1408	12252	Macrolactin polyketide synthase MlnB	HE617159	1448911	1461162
				U471_14670	12261	mlnB	CP006845	1389526	1401786
				RBAM_014340	12261	MlnB	CP000560	1394169	1406429
				KSO_012190	12252	Macrolactin polyketide synthase MlnB	CP004065_AGVQ01000000_AGVQ01000001_AGVQ01000002_AGVQ01000003_AGVQ01000004_AGVQ01000005_CM001433	2503469	2491218
				BAPNAU_2320	12258	macrolactin synthesis	HG514499	2537908	2525651
				BAM5036_1372	12255	MlnB Protein	HF563562	1387105	1399359
				BASU_1396	12258	MlnB	HG328254	1398143	1410400
				MUS_1545	12258	polyketide synthase type I	CP003332	1417473	1429730
				BANAU_1371	12258	macrolactin synthase	HE774679	1419715	1431972
DMG_39	100	yes	1221	B938_07475	4773	MlnC	CP003838	1468823	1473595
				BACAU_1409	4770	Macrolactin polyketide synthase MlnC	HE617159	1461162	1465931
				U471_14680	4773	mlnC	CP006845	1401786	1406558
				RBAM_014350	4773	MlnC	CP000560	1406429	1411201
				KSO_012185	4773	Macrolactin polyketide synthase MlnC	CP004065_AGVQ01000000_AGVQ01000001_AGVQ01000002_AGVQ01000003_AGVQ01000004_AGVQ01000005_CM001433	2491218	2486446
				BAPNAU_2319	4773	macrolactin synthesis	HG514499	2525651	2520879
				BAM5036_1373	4773	MlnC	HF563562	1399359	1404131
				BASU_1397	4773	MlnC	HG328254	1410400	1415172
				MUS_1546	4773	polyketide synthase type I	CP003332	1429730	1434502
				BANAU_1372	4773	macrolactin synthase	HE774679	1431972	1436744
DMG_40	100	yes	1150	B938_07480	8709	MlnD	CP003838	1473643	1482351	DMG_129
				BACAU_1410	8709	Macrolactin polyketide synthase MlnD	HE617159	1465979	1474687
				U471_14690	8709	mlnD	CP006845	1406606	1415314
				RBAM_014360	8709	MlnD	CP000560	1411249	1419957
				KSO_012180	8706	Macrolactin polyketide synthase MlnD	CP004065_AGVQ01000000_AGVQ01000001_AGVQ01000002_AGVQ01000003_AGVQ01000004_AGVQ01000005_CM001433	2486398	2477693
				XTRA_Bacillus_amyloliquefaciens_NAU_B3_B938_07480	8709	MlnD HG514499 2512123 2520831	HG514499	2520831	2512123
				BAM5036_1374	8697	MlnD	HF563562	1404179	1412875
				BASU_1398	8709	MlnD	HG328254	1415220	1423928
				MUS_1547	8742	polyketide synthase type I	CP003332	1434520	1443261
				BANAU_1373	8712	macrolactin synthase	HE774679	1436792	1445503
DMG_41	100	yes	1199	B938_07485	7005	MlnE	CP003838	1482344	1489348	DMG_128
				BACAU_1411	6999	Macrolactin polyketide synthase MlnE	HE617159	1474680	1481678
				U471_14700	7005	mlnE	CP006845	1415307	1422311
				RBAM_014370	7005	MlnE	CP000560	1419950	1426954
				KSO_012175	6999	Macrolactin polyketide synthase MlnE	CP004065_AGVQ01000000_AGVQ01000001_AGVQ01000002_AGVQ01000003_AGVQ01000004_AGVQ01000005_CM001433	2477700	2470702
				XTRA_Bacillus_amyloliquefaciens_NAU_B3_B938_07485	7006	MlnE HG514499 2505125 2512130	HG514499	2512130	2505125
				BAM5036_1375	7005	Polyketide synthase type I	HF563562	1412868	1419872
				BASU_1399	7005	MlnE	HG328254	1423921	1430925
				MUS_1548	7005	polyketide synthase type I	CP003332	1443254	1450258
				BANAU_1374	7005	macrolactin synthase	HE774679	1445496	1452500
DMG_42	100	yes	738	B938_07490	5712	MlnF	CP003838	1489372	1495083
				BACAU_1412	5712	Macrolactin polyketide synthase MlnF	HE617159	1481702	1487413
				U471_14710	5712	mlnF	CP006845	1422335	1428046
				RBAM_014380	5712	MlnF	CP000560	1426978	1432689
				KSO_012170	5712	Macrolactin polyketide synthase MlnF	CP004065_AGVQ01000000_AGVQ01000001_AGVQ01000002_AGVQ01000003_AGVQ01000004_AGVQ01000005_CM001433	2470678	2464967
				BAPNAU_2316	5712	polyketide synthase	HG514499	2505101	2499390
				BAM5036_1376	5712	Polyketide synthase type I mlnF protein	HF563562	1419896	1425607
				BASU_1400	5712	MlnF	HG328254	1430949	1436660
				MUS_1549	5721	polyketide synthase type I	CP003332	1450273	1455993
				BANAU_1375	5712	macrolactin synthase	HE774679	1452524	1458235
DMG_43	100	yes	865	B938_07495	7383	polyketide synthase type I	CP003838	1495083	1502465
				BACAU_1413	7386	Macrolactin polyketide synthase MlnG	HE617159	1487410	1494795
				U471_14720	7383	mlnG	CP006845	1428043	1435425
				RBAM_014390	7383	MlnG	CP000560	1432686	1440068
				KSO_012165	7380	Macrolactin polyketide synthase MlnG	CP004065_AGVQ01000000_AGVQ01000001_AGVQ01000002_AGVQ01000003_AGVQ01000004_AGVQ01000005_CM001433	2464967	2457588
				XTRA_Bacillus_amyloliquefaciens_NAU_B3_B938_07495	7384	polyketide synthase type I HG514499 2492007 2499390	HG514499	2499390	2492007
				BAM5036_1377	7380	MlnG	HF563562	1425607	1432986
				BASU_1401	7383	MlnG	HG328254	1436660	1444042
				MUS_1550	7386	polyketide synthase type I	CP003332	1455990	1463375
				BANAU_1376	7386	macrolactin synthase	HE774679	1458232	1465617
DMG_44	100	no	48	B938_07500	3852	MlnH	CP003838	1502516	1506367
				BACAU_1414	3855	putative polyketide synthase pksM	HE617159	1494846	1498700
				U471_14730	3852	mlnH	CP006845	1435476	1439327
				RBAM_014400	3852	MlnH	CP000560	1440119	1443970
				KSO_012160	3855	putative polyketide synthase pksM	CP004065_AGVQ01000000_AGVQ01000001_AGVQ01000002_AGVQ01000003_AGVQ01000004_AGVQ01000005_CM001433	2457537	2453683
				BAPNAU_2313	3849	macrolactin synthesis	HG514499	2491956	2488108
				BAM5036_1378	3852	MlnH	HF563562	1433037	1436888
				BASU_1402	3852	MlnH	HG328254	1444093	1447944
				MUS_1551	3849	_S_-2-hydroxy-acid oxidase	CP003332	1463426	1467274
				BANAU_1377	3849	putative polyketide synthase pksL PKS	HE774679	1465668	1469516
DMG_45	100	no	34	B938_07505	1092	MlnI	CP003838	1506400	1507491
				BACAU_1415	1092	macrolactin synthesis	HE617159	1498733	1499824
				U471_14740	1092	mlnI	CP006845	1439360	1440451
				RBAM_014410	1092	MlnI	CP000560	1444003	1445094
				KSO_012155	1092	macrolactin synthesis	CP004065_AGVQ01000000_AGVQ01000001_AGVQ01000002_AGVQ01000003_AGVQ01000004_AGVQ01000005_CM001433	2453650	2452559
				BAPNAU_2312	1092	Beta-lactamase	HG514499	2488075	2486984
				BAM5036_1379	1092	MlnI	HF563562	1436921	1438012
				BASU_1403	1092	MlnI	HG328254	1447977	1449068
				MUS_1552	1128	putative beta-lactamase precursor _penicillin-binding protein_	CP003332	1467271	1468398
				BANAU_1378	1092	macrolactin synthesis	HE774679	1469549	1470640
DMG_46	100	yes	1116	B938_07510	1116	pyruvate dehydrogenase E1 component subunit alpha	CP003838	1507962	1509077
				BACAU_1416	1116	pyruvate dehydrogenase E1 component subunit alpha	HE617159	1500296	1501411
				U471_14750	1116	pdhA	CP006845	1440922	1442037
				RBAM_014420	1116	PdhA	CP000560	1445565	1446680
				KSO_012150	1116	pyruvate dehydrogenase E1 component subunit alpha	CP004065_AGVQ01000000_AGVQ01000001_AGVQ01000002_AGVQ01000003_AGVQ01000004_AGVQ01000005_CM001433	2452087	2450972
				BAPNAU_2311	1116	pyruvate dehydrogenase E1 component subunit alpha	HG514499	2486513	2485398
				BAM5036_1380	1116	pyruvate dehydrogenase _E1 alpha subunit_	HF563562	1438482	1439597
				BASU_1404	1116	pyruvate dehydrogenase _E1 alpha subunit_	HG328254	1449539	1450654
				MUS_1553	1116	pyruvate dehydrogenase	CP003332	1468869	1469984
				BANAU_1379	1116	pyruvate dehydrogenase E1 component subunit alpha	HE774679	1471111	1472226
DMG_47	100	no	33	B938_08195	771	hypothetical protein	CP003838	1646105	1646875
				BACAU_1550	774	Aminoglycoside 3_-phosphotransferase	HE617159	1638431	1639204
				U471_16190	771	hypothetical protein	CP006845	1581643	1582413
				RBAM_015790	771	hypothetical protein	CP000560	1586283	1587053
				KSO_011460	771	Aminoglycoside 3_-phosphotransferase	CP004065_AGVQ01000000_AGVQ01000001_AGVQ01000002_AGVQ01000003_AGVQ01000004_AGVQ01000005_CM001433	2313940	2313170
				BAPNAU_2172	774	Homoserine kinase	HG514499	2345842	2345069
				BAM5036_1516	774	Aminoglycoside phosphotransferase protein	HF563562	1579048	1579821
				BASU_1535	771	Aminoglycoside phosphotransferase protein	HG328254	1587712	1588482
				MUS_1747	786	hypothetical protein	CP003332	1649310	1650095
				BANAU_1549	774	Homoserine kinase HSK	HE774679	1653197	1653970
DMG_48	100	no	21	B938_08975	1095	hypothetical protein	CP003838	1855817	1854723
				BACAU_1701	1095	putative phage integrase	HE617159	1846303	1845209
				U471_17770	1095	hypothetical protein	CP006845	1791646	1790552
				RBAM_017310	1095	hypothetical protein	CP000560	1796285	1795191
				KSO_010695	1095	putative phage integrase	CP004065_AGVQ01000000_AGVQ01000001_AGVQ01000002_AGVQ01000003_AGVQ01000004_AGVQ01000005_CM001433	2105984	2107078
				BAPNAU_2012	1089	Major royal jelly protein 2 MRJP-2	HG514499	2131657	2132745
				BAM5036_1677	1095	Major royal jelly protein	HF563562	1793674	1792580
				BASU_1690	1095	Major royal jelly protein	HG328254	1797804	1796710
				MUS_2070	1089	hypothetical protein	CP003332	1999762	1998674
				BANAU_1855	1089	putative phage integrase	HE774679	2003636	2002548
DMG_49	100	no	35	B938_09015	186	hypothetical protein	CP003838	1868962	1869147
				XTRA_Bacillus_amyloliquefaciens_CAUB946_B938_09015	186	hypothetical protein HE617159 1859520 1859705	HE617159	1859520	1859705
				U471_17870	186	hypothetical protein	CP006845	1804773	1804958
				RBAM_017410	186	hypothetical protein	CP000560	1809412	1809597
				KSO_010650	186	hypothetical protein	CP004065_AGVQ01000000_AGVQ01000001_AGVQ01000002_AGVQ01000003_AGVQ01000004_AGVQ01000005_CM001433	2093127	2092942
				XTRA_Bacillus_amyloliquefaciens_NAU_B3_B938_09015	186	hypothetical protein HG514499 2119203 2119388	HG514499	2119388	2119203
				XTRA_Bacillus_amyloliquefaciens_UCMB5036_B938_09015	186	hypothetical protein HF563562 1806031 1806216	HF563562	1806031	1806216
				XTRA_Bacillus_amyloliquefaciens_UCMB5113_B938_09015	186	hypothetical protein HG328254 1810397 1810582	HG328254	1810397	1810582
				XTRA_Bacillus_amyloliquefaciens_Y2_B938_09015	186	hypothetical protein CP003332 2012152 2012337	CP003332	2012152	2012337
				XTRA_Bacillus_amyloliquefaciens_YAUB9601_Y2_B938_09015	186	hypothetical protein HE774679 2016026 2016211	HE774679	2016026	2016211
DMG_50	100	no	28	B938_09290	957	2-keto-3-deoxygluconokinase	CP003838	1911940	1912896
				BACAU_1754	957	2-dehydro-3-deoxygluconokinase	HE617159	1900623	1901579
				U471_18480	957	2-keto-3-deoxygluconokinase	CP006845	1845912	1846868
				RBAM_017950	957	2-keto-3-deoxygluconokinase	CP000560	1850551	1851507
				KSO_010380	957	2-dehydro-3-deoxygluconokinase	CP004065_AGVQ01000000_AGVQ01000001_AGVQ01000002_AGVQ01000003_AGVQ01000004_AGVQ01000005_CM001433	2050695	2049739
				BAPNAU_1947	957	2-keto-3-deoxygluconokinase	HG514499	2072070	2071114
				BAM5036_1734	957	2-keto-3-deoxygluconokinase	HF563562	1849286	1850242
				BASU_1751	957	2-keto-3-deoxygluconokinase	HG328254	1853953	1854909
				MUS_2146	957	2-keto-3-deoxygluconokinase	CP003332	2060360	2061316
				BANAU_1921	957	2-dehydro-3-deoxygluconokinase	HE774679	2064234	2065190
DMG_51	100	no	36	B938_09300	636	2-dehydro-3-deoxyphosphogluconate aldolase	CP003838	1913959	1914594	DMG_141
				BACAU_1756	636	2-dehydro-3-deoxyphosphogluconate aldolase _ 4-hydroxy-2-oxoglutarate aldolase	HE617159	1902642	1903277
				U471_18500	636	2-dehydro-3-deoxyphosphogluconate aldolase	CP006845	1847931	1848566
				RBAM_017970	636	KdgA	CP000560	1852570	1853205
				KSO_010370	636	2-dehydro-3-deoxyphosphogluconate aldolase	CP004065_AGVQ01000000_AGVQ01000001_AGVQ01000002_AGVQ01000003_AGVQ01000004_AGVQ01000005_CM001433	2048979	2048344
				BAPNAU_1945	636	2-dehydro-3-deoxyphosphogluconate aldolase _ 4-hydroxy-2-oxoglutarate aldolase	HG514499	2070051	2069416
				BAM5036_1736	636	KHG_KDPG aldolase [Includes_ 4-hydroxy-2-oxoglutarate aldolase ; 2-dehydro-3-deoxy-phosphogluconate aldolase]	HF563562	1851305	1851940
				BASU_1753	636	KHG_KDPG aldolase [Includes_ 4-hydroxy-2-oxoglutarate aldolase ; 2-dehydro-3-deoxy-phosphogluconate aldolase]	HG328254	1855972	1856607
				XTRA_Bacillus_amyloliquefaciens_Y2_B938_09300	636	2-dehydro-3-deoxyphosphogluconate aldolase CP003332 2062379 2063014	CP003332	2062379	2063014
				BANAU_1923	636	2-dehydro-3-deoxyphosphogluconate aldolase _ 4-hydroxy-2-oxoglutarate aldolase	HE774679	2066253	2066888
DMG_52	100	no	22	B938_09305	1077	mannonate dehydratase	CP003838	1914596	1915672	DMG_153
				BACAU_1757	1077	mannonate dehydratase	HE617159	1903279	1904355
				U471_18510	1077	mannonate dehydratase	CP006845	1848568	1849644
				XTRA_Bacillus_amyloliquefaciens_FZB42_B938_09305	1077	mannonate dehydratase CP000560 1853207 1854283	CP000560	1853207	1854283
				XTRA_Bacillus_amyloliquefaciens_IT_45_B938_09305	1076	mannonate dehydratase CP004065_AGVQ01000000_AGVQ01000001_AGVQ01000002_AGVQ01000003_AGVQ01000004_AGVQ01000005_CM001433 2047267 2048342	CP004065_AGVQ01000000_AGVQ01000001_AGVQ01000002_AGVQ01000003_AGVQ01000004_AGVQ01000005_CM001433	2048342	2047267
				BAPNAU_1944	1077	mannonate dehydratase	HG514499	2069414	2068338
				BAM5036_1737	1077	D-mannonate dehydratase	HF563562	1851942	1853018
				BASU_1754	1077	D-mannonate dehydratase	HG328254	1856609	1857685
				MUS_2149	1035	mannonate dehydratase	CP003332	2063058	2064092
				BANAU_1924	1077	mannonate dehydratase	HE774679	2066890	2067966
DMG_53	100	no	54	B938_09310	837	D-mannonate oxidoreductase	CP003838	1915669	1916505
				BACAU_1758	837	D-mannonate oxidoreductase	HE617159	1904352	1905188
				U471_18520	837	D-mannonate oxidoreductase	CP006845	1849641	1850477
				RBAM_017990	837	YjmF	CP000560	1854280	1855116
				KSO_010355	837	D-mannonate oxidoreductase	CP004065_AGVQ01000000_AGVQ01000001_AGVQ01000002_AGVQ01000003_AGVQ01000004_AGVQ01000005_CM001433	2047270	2046434
				BAPNAU_1943	837	D-mannonate oxidoreductase	HG514499	2068341	2067505
				BAM5036_1738	837	fructuronate reductase	HF563562	1853015	1853851
				BASU_1755	837	fructuronate reductase	HG328254	1857682	1858518
				MUS_2150	837	D-mannonate oxidoreductase	CP003332	2064089	2064925
				BANAU_1925	837	D-mannonate oxidoreductase	HE774679	2067963	2068799
DMG_54	100	no	23	B938_09315	1002	LacI family transcriptional regulator	CP003838	1916589	1917590
				BACAU_1759	1002	LacI family transcriptional regulator_ kdg operon repressor	HE617159	1905272	1906273
				U471_18530	1002	kdgR	CP006845	1850561	1851562
				RBAM_018000	1002	KdgR	CP000560	1855200	1856201
				KSO_010350	1002	LacI family transcriptional regulator	CP004065_AGVQ01000000_AGVQ01000001_AGVQ01000002_AGVQ01000003_AGVQ01000004_AGVQ01000005_CM001433	2046350	2045349
				BAPNAU_1942	1002	LacI family transcriptional regulator_ kdg operon repressor	HG514499	2067421	2066420
				BAM5036_1739	1002	putative HTH-type transcriptional regulator endR	HF563562	1853935	1854936
				BASU_1756	1002	putative HTH-type transcriptional regulator EndR	HG328254	1858602	1859603
				MUS_2151	1026	transcriptional regulator	CP003332	2064985	2066010
				BANAU_1926	1002	LacI family transcriptional regulator_ kdg operon repressor	HE774679	2068883	2069884
DMG_55	100	yes	82	B938_09320	1272	hexuronate transporter	CP003838	1917664	1918935
				BACAU_1760	1272	Sodium-dependent phosphate transport protein 1	HE617159	1906340	1907611
				U471_18540	1269	exuT	CP006845	1851637	1852905
				RBAM_018010	1269	ExuT	CP000560	1856276	1857544
				KSO_010345	1269	Sodium-dependent phosphate transport protein 1	CP004065_AGVQ01000000_AGVQ01000001_AGVQ01000002_AGVQ01000003_AGVQ01000004_AGVQ01000005_CM001433	2045305	2044037
				BAPNAU_1941	1272	hexuronate transporter	HG514499	2066343	2065072
				BAM5036_1740	1272	hexuronate transporter	HF563562	1855011	1856282
				BASU_1757	1272	hexuronate transporter	HG328254	1859678	1860949
				MUS_2152	1272	hexuronate transporter	CP003332	2066087	2067358
				BANAU_1927	1272	putative anion transporter 2	HE774679	2069961	2071232
DMG_56	100	no	42	B938_09365	1500	BglC	CP003838	1926480	1924981
				BACAU_1766	1500	glycoside hydrolase family 5	HE617159	1913938	1912439
				U471_18630	1500	bglC	CP006845	1860263	1858764
				RBAM_018100	1500	BglC	CP000560	1864902	1863403
				KSO_010315	1500	glycoside hydrolase family protein	CP004065_AGVQ01000000_AGVQ01000001_AGVQ01000002_AGVQ01000003_AGVQ01000004_AGVQ01000005_CM001433	2038069	2039568
				BAPNAU_1934	1500	glycoside hydrolase family 5	HG514499	2057684	2059183
				BAM5036_1746	1500	endo-1_4-beta-glucanase	HF563562	1863289	1861790
				BASU_1764	1500	endo-1_4-beta-glucanase	HG328254	1867965	1866466
				MUS_2161	1506	endo-beta-1_4-glucanase	CP003332	2074932	2073427
				BANAU_1935	1506	glycoside hydrolase family 5	HE774679	2078806	2077301
DMG_57	100	yes	629	B938_09420	663	ScoB	CP003838	1971997	1971335
				BACAU_1778	663	3-oxoacid CoA-transferase subunit B	HE617159	1959468	1958806
				U471_18760	663	scoB	CP006845	1905803	1905141
				RBAM_018210	663	ScoB	CP000560	1910442	1909780
				KSO_010260	663	protein ScoB	CP004065_AGVQ01000000_AGVQ01000001_AGVQ01000002_AGVQ01000003_AGVQ01000004_AGVQ01000005_CM001433	1992547	1993209
				BAPNAU_1923	663	3-oxoacid CoA-transferase subunit B	HG514499	2012293	2012955
				BAM5036_1758	684	acetoacetyl CoA-transferase _subunit B_	HF563562	1908798	1908115
				BASU_1776	684	acetoacetyl CoA-transferase _subunit B_	HG328254	1913406	1912723
				MUS_2173	684	3-oxoacid CoA-transferase	CP003332	2120314	2119631
				BANAU_1946	663	3-oxoacid CoA-transferase subunit B	HE774679	2124167	2123505
DMG_58	100	yes	702	B938_09425	702	ScoA	CP003838	1972716	1972015
				BACAU_1779	702	3-oxoacid CoA-transferase subunit A	HE617159	1960187	1959486
				U471_18770	702	scoA	CP006845	1906522	1905821
				RBAM_018220	702	ScoA	CP000560	1911161	1910460
				KSO_010255	702	3-oxoacid CoA-transferase subunit A	CP004065_AGVQ01000000_AGVQ01000001_AGVQ01000002_AGVQ01000003_AGVQ01000004_AGVQ01000005_CM001433	1991828	1992529
				BAPNAU_1922	702	3-oxoacid CoA-transferase subunit A	HG514499	2011574	2012275
				BAM5036_1759	702	acetoacetyl CoA-transferase _subunit A_	HF563562	1909496	1908795
				BASU_1777	702	acetoacetyl CoA-transferase _subunit A_	HG328254	1914104	1913403
				MUS_2174	702	3-oxoacid CoA-transferase	CP003332	2121012	2120311
				BANAU_1947	702	3-oxoacid CoA-transferase subunit A	HE774679	2124886	2124185
DMG_59	100	no	25	B938_09430	1437	hypothetical protein	CP003838	1974177	1972741	DMG_112
				XTRA_Bacillus_amyloliquefaciens_CAUB946_B938_09430	1447	hypothetical protein HE617159 1960212 1961658	HE617159	1961658	1960212
				U471_18780	1437	hypothetical protein	CP006845	1907983	1906547
				RBAM_018230	1437	YxjC	CP000560	1912622	1911186
				KSO_010250	1446	hypothetical protein	CP004065_AGVQ01000000_AGVQ01000001_AGVQ01000002_AGVQ01000003_AGVQ01000004_AGVQ01000005_CM001433	1990358	1991803
				BAPNAU_1921	1446	putative transporter yxjC	HG514499	2010104	2011549
				BAM5036_1760	1437	putative permease	HF563562	1910957	1909521
				BASU_1778	1437	putative permease	HG328254	1915565	1914129
				MUS_2175	1446	Uncharacterized protein	CP003332	2122482	2121037
				BANAU_1948	1446	putative transporter yxjC	HE774679	2126356	2124911
DMG_60	100	yes	1192	B938_09435	1197	BioI	CP003838	1975678	1974482
				BACAU_1782	1197	Cytochrome P450	HE617159	1963158	1961962
				U471_18790	1197	bioI	CP006845	1909484	1908288
				RBAM_018240	1197	BioI	CP000560	1914123	1912927
				KSO_010245	1197	Cytochrome P450	CP004065_AGVQ01000000_AGVQ01000001_AGVQ01000002_AGVQ01000003_AGVQ01000004_AGVQ01000005_CM001433	1988858	1990054
				BAPNAU_1920	1197	cytochrome P450	HG514499	2008606	2009802
				BAM5036_1761	1197	cytochrome P450 for pimelic acid formation for biotin biosynthesis	HF563562	1912455	1911259
				BASU_1779	1197	cytochrome P450 for pimelic acid formation for biotin biosynthesis	HG328254	1917065	1915869
				MUS_2177	1197	Biotin biosynthesis cytochrome P450-like enzyme	CP003332	2123980	2122784
				BANAU_1949	1197	Cytochrome P450	HE774679	2127854	2126658
DMG_61	100	yes	5266	B938_09540	10776	FenD	CP003838	2008755	1997980
				BACAU_1800	10776	Fengycin non-ribosomal peptide synthetase FenD	HE617159	1994966	1984191
				U471_18980	10776	fenD	CP006845	1941286	1930511
				RBAM_018430	10776	FenD	CP000560	1945925	1935150
				KSO_010150	10776	Fengycin non-ribosomal peptide synthetase FenD	CP004065_AGVQ01000000_AGVQ01000001_AGVQ01000002_AGVQ01000003_AGVQ01000004_AGVQ01000005_CM001433	1957051	1967826
				BAPNAU_1901	10776	non-ribosomal peptide synthetase FenD involved in fengycin synthesis	HG514499	1976804	1987579
				BAM5036_1780	10776	FenD protein	HF563562	1944257	1933482
				BASU_1798	10776	FenD	HG328254	1948859	1938084
				XTRA_Bacillus_amyloliquefaciens_Y2_B938_09540	10777	FenD CP003332 2145007 2155783	CP003332	2155783	2145007
				BANAU_1968	10776	fengycin synthetase	HE774679	2159656	2148881
DMG_62	100	yes	2840	B938_09545	7650	FenC	CP003838	2016430	2008781
				BACAU_1801	7650	Fengycin non-ribosomal peptide synthetase FenC	HE617159	2002641	1994992
				U471_18990	7650	fenC	CP006845	1948961	1941312
				RBAM_018440	7650	FenC	CP000560	1953600	1945951
				KSO_010145	7650	Fengycin non-ribosomal peptide synthetase FenC	CP004065_AGVQ01000000_AGVQ01000001_AGVQ01000002_AGVQ01000003_AGVQ01000004_AGVQ01000005_CM001433	1949376	1957025
				BAPNAU_1900	7650	non-ribosomal peptide synthetase FenC involved in fengycin synthesis	HG514499	1969129	1976778
				BAM5036_1781	7650	Peptide synthetase_ FenC protein	HF563562	1951932	1944283
				BASU_1799	7650	FenC protein	HG328254	1956534	1948885
				XTRA_Bacillus_amyloliquefaciens_Y2_B938_09545	7652	FenC CP003332 2155809 2163460	CP003332	2163460	2155809
				XTRA_Bacillus_amyloliquefaciens_YAUB9601_Y2_B938_09545	7651	FenC HE774679 2159682 2167332	HE774679	2167332	2159682
DMG_63	100	yes	498	B938_09550	7698	FenB	CP003838	2024143	2016446
				XTRA_Bacillus_amyloliquefaciens_CAUB946_B938_09550	7697	FenB HE617159 2002657 2010353	HE617159	2010353	2002657
				U471_19000	7698	fenB	CP006845	1956674	1948977
				RBAM_018450	7698	FenB	CP000560	1961313	1953616
				KSO_010140	7698	non-ribosomal peptide synthase	CP004065_AGVQ01000000_AGVQ01000001_AGVQ01000002_AGVQ01000003_AGVQ01000004_AGVQ01000005_CM001433	1941663	1949360
				XTRA_Bacillus_amyloliquefaciens_NAU_B3_B938_09550	7699	FenB HG514499 1961415 1969113	HG514499	1961415	1969113
				BAM5036_1782	7698	Non-ribosomal peptide synthetase modules and related proteins _ plipastatin synthetase	HF563562	1959645	1951948
				BASU_1800	7698	FenB	HG328254	1964247	1956550
				MUS_2205	7707	non-ribosomal peptide synthase	CP003332	2171182	2163476
				BANAU_1971	7698	fengycin synthetase B_ partial	HE774679	2175045	2167348
DMG_64	100	yes	99	B938_09855	141	hypothetical protein	CP003838	2084516	2084376
				BACAU_1904	141	hypothetical protein	HE617159	2110506	2110366
				U471_19630	141	hypothetical protein	CP006845	2019253	2019113
				RBAM_019040	141	hypothetical protein	CP000560	2022177	2022037
				KSO_009845	141	hypothetical protein	CP004065_AGVQ01000000_AGVQ01000001_AGVQ01000002_AGVQ01000003_AGVQ01000004_AGVQ01000005_CM001433	1883391	1883531
				BAPNAU_1842	141	hypothetical protein	HG514499	1902513	1902653
				BAM5036_1835	141	Putative uncharacterized protein	HF563562	2018455	2018315
				BASU_1854	141	conserved protein of unknown function	HG328254	2022917	2022777
				MUS_2278	141	hypothetical protein	CP003332	2232388	2232248
				BANAU_2027	141	hypothetical protein	HE774679	2236260	2236120
DMG_65	100	no	29	B938_09990	141	hypothetical protein	CP003838	2110591	2110731
				XTRA_Bacillus_amyloliquefaciens_CAUB946_B938_09990	141	hypothetical protein HE617159 2136584 2136724	HE617159	2136584	2136724
				XTRA_Bacillus_amyloliquefaciens_CC178_B938_09990	141	hypothetical protein CP006845 2045340 2045480	CP006845	2045340	2045480
				XTRA_Bacillus_amyloliquefaciens_FZB42_B938_09990	141	hypothetical protein CP000560 2048264 2048404	CP000560	2048264	2048404
				XTRA_Bacillus_amyloliquefaciens_IT_45_B938_09990	141	hypothetical protein CP004065_AGVQ01000000_AGVQ01000001_AGVQ01000002_AGVQ01000003_AGVQ01000004_AGVQ01000005_CM001433 1857172 1857312	CP004065_AGVQ01000000_AGVQ01000001_AGVQ01000002_AGVQ01000003_AGVQ01000004_AGVQ01000005_CM001433	1857312	1857172
				XTRA_Bacillus_amyloliquefaciens_NAU_B3_B938_09990	141	hypothetical protein HG514499 1876288 1876428	HG514499	1876428	1876288
				XTRA_Bacillus_amyloliquefaciens_UCMB5036_B938_09990	140	hypothetical protein HF563562 2044536 2044675	HF563562	2044536	2044675
				XTRA_Bacillus_amyloliquefaciens_UCMB5113_B938_09990	141	hypothetical protein HG328254 2049011 2049151	HG328254	2049011	2049151
				XTRA_Bacillus_amyloliquefaciens_Y2_B938_09990	141	hypothetical protein CP003332 2258473 2258613	CP003332	2258473	2258613
				XTRA_Bacillus_amyloliquefaciens_YAUB9601_Y2_B938_09990	141	hypothetical protein HE774679 2262345 2262485	HE774679	2262345	2262485
DMG_66	100	yes	133	B938_10030	132	hypothetical protein	CP003838	2116932	2116801
				XTRA_Bacillus_amyloliquefaciens_CAUB946_B938_10030	132	hypothetical protein HE617159 2142794 2142925	HE617159	2142925	2142794
				XTRA_Bacillus_amyloliquefaciens_CC178_B938_10030	132	hypothetical protein CP006845 2051550 2051681	CP006845	2051681	2051550
				XTRA_Bacillus_amyloliquefaciens_FZB42_B938_10030	132	hypothetical protein CP000560 2054474 2054605	CP000560	2054605	2054474
				KSO_009670	132	hypothetical protein	CP004065_AGVQ01000000_AGVQ01000001_AGVQ01000002_AGVQ01000003_AGVQ01000004_AGVQ01000005_CM001433	1850971	1851102
				XTRA_Bacillus_amyloliquefaciens_NAU_B3_B938_10030	132	hypothetical protein HG514499 1870091 1870222	HG514499	1870091	1870222
				XTRA_Bacillus_amyloliquefaciens_UCMB5036_B938_10030	132	hypothetical protein HF563562 2050746 2050877	HF563562	2050877	2050746
				XTRA_Bacillus_amyloliquefaciens_UCMB5113_B938_10030	132	hypothetical protein HG328254 2055221 2055352	HG328254	2055352	2055221
				MUS_2313	132	hypothetical protein	CP003332	2264810	2264679
				XTRA_Bacillus_amyloliquefaciens_YAUB9601_Y2_B938_10030	132	hypothetical protein HE774679 2268551 2268682	HE774679	2268682	2268551
DMG_67	100	no	50	B938_10465	567	hypothetical protein	CP003838	2185237	2184671
				BACAU_2032	567	isochorismatase family protein	HE617159	2219630	2219064
				U471_20880	567	hypothetical protein	CP006845	2124281	2123715
				RBAM_020240	567	YrdC	CP000560	2127206	2126640
				KSO_009305	567	isochorismatase family protein	CP004065_AGVQ01000000_AGVQ01000001_AGVQ01000002_AGVQ01000003_AGVQ01000004_AGVQ01000005_CM001433	1794721	1795287
				BAPNAU_1705	564	isochorismatase	HG514499	1784434	1784997
				BAM5036_1952	567	putative hydrolase	HF563562	2120385	2119819
				BASU_1954	567	putative hydrolase	HG328254	2112084	2111518
				MUS_2388	567	isochorismatase	CP003332	2320789	2320223
				BANAU_2130	567	isochorismatase	HE774679	2324661	2324095
DMG_68	100	yes	75	B938_10470	276	SPBc2 prophage-derived protein YoqM	CP003838	2185554	2185829
				XTRA_Bacillus_amyloliquefaciens_CAUB946_B938_10470	275	SPBc2 prophage-derived protein YoqM HE617159 2219982 2220256	HE617159	2219982	2220256
				XTRA_Bacillus_amyloliquefaciens_CC178_B938_10470	276	SPBc2 prophage-derived protein YoqM CP006845 2124647 2124922	CP006845	2124647	2124922
				XTRA_Bacillus_amyloliquefaciens_FZB42_B938_10470	276	SPBc2 prophage-derived protein YoqM CP000560 2127572 2127847	CP000560	2127572	2127847
				KSO_009300	276	SPBc2 prophage-derived protein YoqM	CP004065_AGVQ01000000_AGVQ01000001_AGVQ01000002_AGVQ01000003_AGVQ01000004_AGVQ01000005_CM001433	1794369	1794094
				BAPNAU_1704	276	SPBc2 prophage-derived uncharacterized protein yoqM	HG514499	1784086	1783811
				BAM5036_1953	276	SPBc2 prophage-derived uncharacterized protein yoqM	HF563562	2120731	2121006
				BASU_1955	276	conserved exported protein of unknown function	HG328254	2112451	2112726
				XTRA_Bacillus_amyloliquefaciens_Y2_B938_10470	276	SPBc2 prophage-derived protein YoqM CP003332 2321135 2321410	CP003332	2321135	2321410
				BANAU_2131	276	SPBc2 prophage-derived uncharacterized protein yoqM	HE774679	2325007	2325282
DMG_69	100	yes	146	B938_11275	345	hypothetical protein	CP003838	2324078	2323734
				BACAU_2192	345	putative protein yqjZ	HE617159	2358697	2358353
				U471_22540	345	yqjZ	CP006845	2263995	2263651
				RBAM_021810	345	YqjZ	CP000560	2266920	2266576
				KSO_008490	345	hypothetical protein	CP004065_AGVQ01000000_AGVQ01000001_AGVQ01000002_AGVQ01000003_AGVQ01000004_AGVQ01000005_CM001433	1654829	1655173
				BAPNAU_1405	345	putative protein yqjZ	HG514499	1507720	1508064
				BAM5036_2106	345	putative degradation enzyme _oxygenase_	HF563562	2259309	2258965
				BASU_2108	345	putative degradation enzyme _oxygenase_	HG328254	2250982	2250638
				MUS_2619	351	conserved hypothetical protein YqjZ	CP003332	2502580	2502230
				BANAU_2333	345	putative protein yqjZ	HE774679	2506446	2506102
DMG_70	100	no	33	B938_11310	393	lactoylglutathione lyase	CP003838	2328467	2328075
				BACAU_2199	375	hypothetical protein	HE617159	2363067	2362693
				U471_22610	393	yqjT	CP006845	2268384	2267992
				RBAM_021880	393	YqjT	CP000560	2271309	2270917
				KSO_008455	393	lactoylglutathione lyase	CP004065_AGVQ01000000_AGVQ01000001_AGVQ01000002_AGVQ01000003_AGVQ01000004_AGVQ01000005_CM001433	1650442	1650834
				BAPNAU_1398	393	hypothetical protein	HG514499	1503336	1503728
				BAM5036_2112	393	putative lyase	HF563562	2263698	2263306
				BASU_2114	393	putative lyase	HG328254	2255373	2254981
				MUS_2627	393	lactoylglutathione lyase	CP003332	2506958	2506566
				BANAU_2340	393	putative lactoylglutathione lyase YqjT	HE774679	2510830	2510438
DMG_71	100	yes	322	B938_11340	747	polyketide biosynthesis enoyl-CoA hydratase	CP003838	2334651	2333905
				BACAU_2205	747	difficidin biosynthesis enoyl-CoA hydratase	HE617159	2369260	2368514
				U471_22670	747	polyketide biosynthesis enoyl-CoA hydratase	CP006845	2274564	2273818
				RBAM_021940	747	DfnM	CP000560	2277489	2276743
				KSO_008425	747	polyketide biosynthesis enoyl-CoA hydratase	CP004065_AGVQ01000000_AGVQ01000001_AGVQ01000002_AGVQ01000003_AGVQ01000004_AGVQ01000005_CM001433	1644260	1645006
				BAPNAU_1392	747	polyketide biosynthesis enoyl-CoA hydratase	HG514499	1497153	1497899
				BAM5036_2118	747	polyketide biosynthesis enoyl-CoA hydratase	HF563562	2269880	2269134
				BASU_2120	747	DfnM	HG328254	2261556	2260810
				MUS_2633	738	enoyl-CoA hydratase	CP003332	2513132	2512395
				BANAU_2346	747	difficidin synthesis	HE774679	2517013	2516267
DMG_72	100	yes	1008	B938_11345	1248	hydroxymethylglutaryl-CoA synthase	CP003838	2335958	2334711
				BACAU_2206	1248	difficidin synthesis_ hydroxymethylglutaryl-CoA synthase	HE617159	2370557	2369310
				U471_22680	1227	dfnL	CP006845	2275850	2274624
				XTRA_Bacillus_amyloliquefaciens_CC178_BASU_2121	1309	DfnL CP006845 2274624 2275932	CP006845	2275932	2274624
				RBAM_021950	1248	DfnL	CP000560	2278796	2277549
				KSO_008420	1308	difficidin synthesis_ hydroxymethylglutaryl-CoA synthase	CP004065_AGVQ01000000_AGVQ01000001_AGVQ01000002_AGVQ01000003_AGVQ01000004_AGVQ01000005_CM001433	1642903	1644210
				XTRA_Bacillus_amyloliquefaciens_IT_45_U471_22680	1227	dfnL CP004065_AGVQ01000000_AGVQ01000001_AGVQ01000002_AGVQ01000003_AGVQ01000004_AGVQ01000005_CM001433 1642984 1644210	CP004065_AGVQ01000000_AGVQ01000001_AGVQ01000002_AGVQ01000003_AGVQ01000004_AGVQ01000005_CM001433	1642984	1644210
				BAPNAU_1391	1248	hydroxymethylglutaryl-CoA synthase	HG514499	1495845	1497092
				BAM5036_2119	1248	DfnL	HF563562	2271187	2269940
				BASU_2121	1308	DfnL	HG328254	2262913	2261606
				XTRA_Bacillus_amyloliquefaciens_UCMB5113_U471_22680	1227	dfnL HG328254 2261606 2262832	HG328254	2262832	2261606
				MUS_2634	1248	hydroxymethylglutaryl-CoA synthase	CP003332	2514447	2513200
				BANAU_2347	1248	difficidin synthesis	HE774679	2518319	2517072
DMG_73	100	yes	25	B938_11350	1155	putative cytochrome P450 monooxygenase	CP003838	2337170	2336016
				BACAU_2207	1155	Cytochrome P450	HE617159	2371768	2370614
				U471_22690	1155	dfnK	CP006845	2277083	2275929
				RBAM_021960	1155	DfnK	CP000560	2280008	2278854
				KSO_008415	1155	putative cytochrome P450 monooxygenase	CP004065_AGVQ01000000_AGVQ01000001_AGVQ01000002_AGVQ01000003_AGVQ01000004_AGVQ01000005_CM001433	1641752	1642906
				BAPNAU_1390	1155	cytochrome P450	HG514499	1494633	1495787
				BAM5036_2120	1155	DfnK	HF563562	2272399	2271245
				BASU_2122	1155	DfnK	HG328254	2264064	2262910
				MUS_2635	1161	putative cytochrome P450 monooxygenase	CP003332	2515665	2514505
				BANAU_2348	1155	Cytochrome P450	HE774679	2519531	2518377
DMG_74	100	yes	818	B938_11355	6213	DfnJ	CP003838	2343464	2337252
				BACAU_2208	6216	putative polyketide synthase pksL PKS	HE617159	2378065	2371850
				U471_22700	6216	dfnJ	CP006845	2283380	2277165
				RBAM_021970	6216	DfnJ	CP000560	2286305	2280090
				KSO_008410	6216	putative polyketide synthase pksL PKS	CP004065_AGVQ01000000_AGVQ01000001_AGVQ01000002_AGVQ01000003_AGVQ01000004_AGVQ01000005_CM001433	1635455	1641670
				BAPNAU_1389	6216	putative polyketide synthase pksL PKS	HG514499	1488336	1494551
				BAM5036_2121	6216	DfnJ	HF563562	2278696	2272481
				BASU_2123	6216	DfnJ	HG328254	2270361	2264146
				MUS_2636	6216	Putative polyketide synthase	CP003332	2521956	2515741
				BANAU_2349	6216	putative polyketide synthase pksM	HE774679	2525828	2519613
DMG_75	100	yes	708	B938_11360	6153	DfnI	CP003838	2349613	2343461
				XTRA_Bacillus_amyloliquefaciens_CAUB946_B938_11360	6157	DfnI HE617159 2378062 2384218	HE617159	2384218	2378062
				U471_22710	6153	dfnI	CP006845	2289529	2283377
				RBAM_021980	6153	DfnI	CP000560	2292454	2286302
				KSO_008405	6156	difficidin synthase	CP004065_AGVQ01000000_AGVQ01000001_AGVQ01000002_AGVQ01000003_AGVQ01000004_AGVQ01000005_CM001433	1629303	1635458
				BAPNAU_1388	6153	polyketide synthase DfnI	HG514499	1482187	1488339
				BAM5036_2122	6153	Polyketide synthase type I DfnI	HF563562	2284845	2278693
				BASU_2124	6153	DfnI	HG328254	2276510	2270358
				XTRA_Bacillus_amyloliquefaciens_Y2_B938_11360	6153	DfnI CP003332 2521953 2528105	CP003332	2528105	2521953
				BANAU_2350	6153	difficidin synthase	HE774679	2531977	2525825
DMG_76	100	yes	830	B938_11365	7719	DfnH	CP003838	2357354	2349636
				BACAU_2211	7719	Difficidin polyketide synthase DfnH	HE617159	2391959	2384241
				U471_22720	7719	dfnH	CP006845	2297270	2289552
				RBAM_021990	7719	DfnH	CP000560	2300195	2292477
				KSO_008400	7719	Difficidin polyketide synthase DfnH	CP004065_AGVQ01000000_AGVQ01000001_AGVQ01000002_AGVQ01000003_AGVQ01000004_AGVQ01000005_CM001433	1621562	1629280
				BAPNAU_1387	7719	polyketide synthase DfnH	HG514499	1474446	1482164
				BAM5036_2123	7716	DfnH	HF563562	2292583	2284868
				BASU_2125	7719	DfnH	HG328254	2284251	2276533
				MUS_2640	7719	Putative polyketide synthase	CP003332	2535846	2528128
				BANAU_2351	7719	difficidine synthase	HE774679	2539718	2532000
DMG_77	100	yes	1571	B938_11370	15615	DfnG	CP003838	2372973	2357359
				BACAU_2212	15624	Difficidin polyketide synthase DfnG	HE617159	2407587	2391964
				U471_22730	15615	dfnG	CP006845	2312889	2297275
				RBAM_022000	15615	DfnG	CP000560	2315814	2300200
				KSO_008395	15615	Difficidin polyketide synthase DfnG	CP004065_AGVQ01000000_AGVQ01000001_AGVQ01000002_AGVQ01000003_AGVQ01000004_AGVQ01000005_CM001433	1605943	1621557
				BAPNAU_1386	15609	polyketide synthase DfnG	HG514499	1458833	1474441
				BAM5036_2124	15615	Polyketide synthase type I dfnG	HF563562	2308202	2292588
				BASU_2126	15618	DfnG	HG328254	2299873	2284256
				XTRA_Bacillus_amyloliquefaciens_Y2_B938_11370	15611	DfnG CP003332 2535851 2551461	CP003332	2551461	2535851
				BANAU_2352	15612	difficidin synthase	HE774679	2555334	2539723
DMG_78	100	yes	1327	B938_11375	5727	DfnF	CP003838	2378751	2373025
				BACAU_2213	5727	Difficidin polyketide synthase DfnF	HE617159	2413365	2407639
				U471_22740	5727	dfnF	CP006845	2318667	2312941
				RBAM_022010	5727	DfnF	CP000560	2321592	2315866
				KSO_008390	5727	Difficidin polyketide synthase DfnF	CP004065_AGVQ01000000_AGVQ01000001_AGVQ01000002_AGVQ01000003_AGVQ01000004_AGVQ01000005_CM001433	1600165	1605891
				BAPNAU_1385	5727	polyketide synthase DfnF	HG514499	1453055	1458781
				BAM5036_2125	5727	Polyketide synthase type I DfnF	HF563562	2313980	2308254
				BASU_2127	5727	DfnF	HG328254	2305651	2299925
				XTRA_Bacillus_amyloliquefaciens_Y2_B938_11375	5727	DfnF CP003332 2551513 2557239	CP003332	2557239	2551513
				BANAU_2353	5727	difficidin polyketide synthase DfnF	HE774679	2561112	2555386
DMG_79	100	yes	1032	B938_11380	6312	DfnE	CP003838	2385086	2378775
				BACAU_2214	6297	Difficidin synthase DfnE	HE617159	2419701	2413405
				U471_22750	6297	dfnE	CP006845	2325003	2318707
				RBAM_022020	6297	DfnE	CP000560	2327928	2321632
				KSO_008385	6297	Difficidin synthase DfnE	CP004065_AGVQ01000000_AGVQ01000001_AGVQ01000002_AGVQ01000003_AGVQ01000004_AGVQ01000005_CM001433	1593829	1600125
				BAPNAU_1384	6297	polyketide synthase DfnE	HG514499	1446719	1453015
				BAM5036_2126	6297	Polyketide synthase type I DfnE	HF563562	2320316	2314020
				BASU_2128	6297	DfnE	HG328254	2311987	2305691
				MUS_2652	6297	Putative polyketide synthase	CP003332	2563575	2557279
				BANAU_2354	6297	Diddicidin synthase DfnE	HE774679	2567448	2561152
DMG_80	100	yes	1237	B938_11385	12597	DfnD	CP003838	2397701	2385105
				XTRA_Bacillus_amyloliquefaciens_CAUB946_B938_11385	12580	DfnD HE617159 2419720 2432299	HE617159	2432299	2419720
				U471_22760	12591	dfnD	CP006845	2337612	2325022
				RBAM_022030	12591	DfnD	CP000560	2340537	2327947
				KSO_008380	12579	Difficidin synthase DfnD	CP004065_AGVQ01000000_AGVQ01000001_AGVQ01000002_AGVQ01000003_AGVQ01000004_AGVQ01000005_CM001433	1581232	1593810
				BAPNAU_1383	12594	polyketide synthase involved in difficidin synthesis	HG514499	1434107	1446700
				BAM5036_2127	12594	Polyketide synthase type I	HF563562	2332928	2320335
				BASU_2129	12594	DfnD	HG328254	2324599	2312006
				XTRA_Bacillus_amyloliquefaciens_Y2_B938_11385	12590	DfnD CP003332 2563594 2576183	CP003332	2576183	2563594
				BANAU_2355	12591	Difficidin synthase DfnD	HE774679	2580057	2567467
DMG_81	100	no	47	B938_11390	738	DfnC	CP003838	2398478	2397741
				BACAU_2217	738	difficidin synthesis	HE617159	2433076	2432339
				U471_22770	738	dfnC	CP006845	2338389	2337652
				RBAM_022040	738	DfnC	CP000560	2341314	2340577
				KSO_008375	738	difficidin synthesis	CP004065_AGVQ01000000_AGVQ01000001_AGVQ01000002_AGVQ01000003_AGVQ01000004_AGVQ01000005_CM001433	1580455	1581192
				BAPNAU_1382	738	beta-ketoacyl-acyl carrier protein reductase	HG514499	1433330	1434067
				BAM5036_2128	738	DfnC	HF563562	2333705	2332968
				BASU_2130	738	DfnC	HG328254	2325376	2324639
				XTRA_Bacillus_amyloliquefaciens_Y2_B938_11390	738	DfnC CP003332 2576223 2576960	CP003332	2576960	2576223
				BANAU_2356	738	difficidin synthesis	HE774679	2580834	2580097
DMG_82	100	no	36	B938_11395	1365	O-succinylbenzoic acid--CoA ligase	CP003838	2399857	2398493
				BACAU_2218	1332	AMP-dependent synthetase and ligase	HE617159	2434422	2433091
				U471_22780	1365	dfnB	CP006845	2339768	2338404
				RBAM_022050	1332	DfnB	CP000560	2342660	2341329
				KSO_008370	1365	O-succinylbenzoic acid--CoA ligase	CP004065_AGVQ01000000_AGVQ01000001_AGVQ01000002_AGVQ01000003_AGVQ01000004_AGVQ01000005_CM001433	1579076	1580440
				BAPNAU_1381	1365	AMP-dependent synthetase and ligase	HG514499	1431951	1433315
				BAM5036_2129	1365	DfnB	HF563562	2335084	2333720
				BASU_2131	1365	DfnB	HG328254	2326755	2325391
				MUS_2664	1365	O-succinylbenzoic acid--CoA ligase	CP003332	2578339	2576975
				BANAU_2357	1365	AMP-dependent synthetase and ligase	HE774679	2582213	2580849
DMG_83	100	no	25	B938_11400	273	putative acyl carrier protein	CP003838	2400126	2399854
				BACAU_2219	273	DfnX	HE617159	2434724	2434452
				U471_22790	273	dfnX	CP006845	2340037	2339765
				RBAM_022060	273	DfnX	CP000560	2342962	2342690
				KSO_008365	273	acyl carrier protein	CP004065_AGVQ01000000_AGVQ01000001_AGVQ01000002_AGVQ01000003_AGVQ01000004_AGVQ01000005_CM001433	1578807	1579079
				BAPNAU_1380	273	DfnX	HG514499	1431682	1431954
				BAM5036_2130	273	DfnX	HF563562	2335353	2335081
				BASU_2132	273	DfnX	HG328254	2327024	2326752
				MUS_2665	273	putative acyl carrier protein	CP003332	2578608	2578336
				BANAU_2358	273	DfnX	HE774679	2582482	2582210
DMG_84	100	no	26	B938_11405	981	difficidin synthetase	CP003838	2401131	2400151
				BACAU_2220	981	DfnY	HE617159	2435729	2434749
				U471_22800	981	dfnY	CP006845	2341042	2340062
				RBAM_022070	981	DfnY	CP000560	2343967	2342987
				KSO_008360	981	DfnY	CP004065_AGVQ01000000_AGVQ01000001_AGVQ01000002_AGVQ01000003_AGVQ01000004_AGVQ01000005_CM001433	1577802	1578782
				BAPNAU_1379	981	DfnY	HG514499	1430677	1431657
				BAM5036_2131	981	DfnY	HF563562	2336358	2335378
				BASU_2133	981	DfnY	HG328254	2328029	2327049
				MUS_2666	981	conserved hypothetical protein DfnY	CP003332	2579613	2578633
				BANAU_2359	981	DfnY	HE774679	2583487	2582507
DMG_85	100	yes	1302	B938_11410	2259	DfnA	CP003838	2403430	2401172
				BACAU_2221	2259	difficidin synthesis	HE617159	2438027	2435769
				U471_22810	2259	dfnA	CP006845	2343341	2341083
				RBAM_022080	2259	DfnA	CP000560	2346266	2344008
				KSO_008355	2259	DfnA	CP004065_AGVQ01000000_AGVQ01000001_AGVQ01000002_AGVQ01000003_AGVQ01000004_AGVQ01000005_CM001433	1575504	1577762
				BAPNAU_1378	2259	difficidin synthesis	HG514499	1428378	1430636
				BAM5036_2132	2259	DfnA	HF563562	2338657	2336399
				BASU_2134	2259	DfnA	HG328254	2330328	2328070
				MUS_2667	2259	[acyl-carrier-protein] S-malonyltransferase	CP003332	2581912	2579654
				BANAU_2360	2259	difficidin synthesis	HE774679	2585786	2583528
DMG_86	100	no	41	B938_11415	531	NusG antitermination factor	CP003838	2404164	2404694
				BACAU_2222	531	Transcription antitermination protein nusG	HE617159	2438758	2439288
				U471_22820	531	NusG antitermination factor	CP006845	2344075	2344605
				RBAM_022090	531	putative transcription antiterminator	CP000560	2347000	2347530
				KSO_008350	531	NusG antitermination factor	CP004065_AGVQ01000000_AGVQ01000001_AGVQ01000002_AGVQ01000003_AGVQ01000004_AGVQ01000005_CM001433	1574771	1574241
				BAPNAU_1377	531	Transcription antitermination protein nusG	HG514499	1427643	1427113
				BAM5036_2133	531	Transcription antitermination protein nusG	HF563562	2339391	2339921
				BASU_2135	531	Transcription antitermination protein nusG	HG328254	2331062	2331592
				MUS_2669	531	transcription antiterminator	CP003332	2582647	2583177
				BANAU_2361	531	Transcription antitermination protein nusG	HE774679	2586521	2587051
DMG_87	100	no	18	B938_13555	411	hypothetical protein	CP003838	2801208	2800798
				BACAU_2636	411	putative protein yjdF	HE617159	2834662	2834252
				U471_27230	411	hypothetical protein	CP006845	2743174	2742764
				RBAM_026190	411	YjdF	CP000560	2746098	2745688
				KSO_005935	411	hypothetical protein	CP004065_AGVQ01000000_AGVQ01000001_AGVQ01000002_AGVQ01000003_AGVQ01000004_AGVQ01000005_CM001433	1137249	1137659
				BAPNAU_0932	411	putative protein yjdF	HG514499	1001426	1001836
				BAM5036_2559	411	Uncharacterized protein yjdF	HF563562	2749575	2749165
				BASU_2565	411	conserved hypothetical protein	HG328254	2758744	2758334
				XTRA_Bacillus_amyloliquefaciens_Y2_B938_13555	411	hypothetical protein CP003332 3037659 3038069	CP003332	3038069	3037659
				BANAU_2836	411	putative protein yjdF	HE774679	3041943	3041533
DMG_88	100	no	231	B938_13770	1371	hypothetical protein	CP003838	2844399	2845769
				BACAU_2678	1371	aldehyde dehydrogenase	HE617159	2877952	2879322
				U471_27680	1371	hypothetical protein	CP006845	2786375	2787745
				RBAM_026600	1371	YwdH	CP000560	2789299	2790669
				KSO_005720	1371	aldehyde dehydrogenase	CP004065_AGVQ01000000_AGVQ01000001_AGVQ01000002_AGVQ01000003_AGVQ01000004_AGVQ01000005_CM001433	1093957	1092587
				BAPNAU_0889	1371	aldehyde dehydrogenase	HG514499	958244	956874
				BAM5036_2603	1371	putative aldehyde dehydrogenase	HF563562	2792763	2794133
				BASU_2608	1371	putative aldehyde dehydrogenase	HG328254	2801933	2803303
				MUS_3240	1371	aldehyde dehydrogenase _NAD+_	CP003332	3081230	3082600
				BANAU_2878	1371	aldehyde dehydrogenase	HE774679	3085104	3086474
DMG_89	100	yes	335	B938_13815	510	hypothetical protein	CP003838	2851811	2852320
				BACAU_2686	513	protease I	HE617159	2886169	2886681
				U471_27820	510	DJ-1_PfpI family protein	CP006845	2795680	2796189
				RBAM_026720	510	YraA	CP000560	2798604	2799113
				KSO_005700	510	protease I	CP004065_AGVQ01000000_AGVQ01000001_AGVQ01000002_AGVQ01000003_AGVQ01000004_AGVQ01000005_CM001433	1089827	1089318
				BAPNAU_0884	510	protease I	HG514499	950423	949914
				BAM5036_2609	510	general stress protein	HF563562	2797944	2798453
				BASU_2615	510	general stress protein	HG328254	2809227	2809736
				MUS_3250	510	protease I	CP003332	3090312	3090821
				BANAU_2887	510	protease I	HE774679	3094186	3094695
DMG_90	100	no	31	B938_14545	645	isochorismatase	CP003838	2997357	2998001
				BACAU_2872	645	isochorismatase family protein	HE617159	3080376	3081020
				U471_29440	645	hypothetical protein	CP006845	2961577	2962221
				RBAM_028450	645	hypothetical protein	CP000560	2964656	2965300
				KSO_004940	645	isochorismatase family protein	CP004065_AGVQ01000000_AGVQ01000001_AGVQ01000002_AGVQ01000003_AGVQ01000004_AGVQ01000005_CM001433	939390	938746
				BAPNAU_3022	645	isochorismatase family protein	HG514499	3197747	3198391
				BAM5036_2758	645	putative hydrolase	HF563562	2944536	2945180
				BASU_2765	645	Isochorismatase-like hydrolases	HG328254	2957782	2958426
				MUS_3425	645	isochorismatase	CP003332	3242337	3242981
				BANAU_3034	645	isochorismatase family protein	HE774679	3246268	3246912
DMG_91	100	no	32	B938_15365	888	LysR family transcriptional regulator	CP003838	3151247	3150360
				BACAU_3025	888	putative HTH-type transcriptional regulator ywbI	HE617159	3230312	3229425
				U471_31130	888	LysR family transcriptional regulator	CP006845	3115737	3114850
				RBAM_030020	888	putative transcriptional regulator _LysR family_	CP000560	3118815	3117928
				KSO_004150	888	HTH-type transcriptional regulator YwbI	CP004065_AGVQ01000000_AGVQ01000001_AGVQ01000002_AGVQ01000003_AGVQ01000004_AGVQ01000005_CM001433	789432	790319
				BAPNAU_3181	888	putative HTH-type transcriptional regulator ywbI	HG514499	3353217	3352330
				BAM5036_2914	888	putative transcriptional regulator _LysR family_	HF563562	3097418	3096531
				BASU_2920	888	LysR family transcriptional regulator	HG328254	3111240	3110353
				MUS_3594	888	LysR family transcriptional regulator_ transcription activator of glutamate synthase operon	CP003332	3398640	3397753
				BANAU_3190	888	putative HTH-type transcriptional regulator ywbI	HE774679	3402571	3401684
DMG_92	100	no	30	B938_15370	747	acetoacetate decarboxylase	CP003838	3151369	3152115
				BACAU_3026	747	acetoacetate decarboxylase	HE617159	3230434	3231180
				U471_31140	747	acetoacetate decarboxylase	CP006845	3115858	3116604
				RBAM_030030	747	putative acetoacetate decarboxylase	CP000560	3118936	3119682
				KSO_004145	747	acetoacetate decarboxylase	CP004065_AGVQ01000000_AGVQ01000001_AGVQ01000002_AGVQ01000003_AGVQ01000004_AGVQ01000005_CM001433	789310	788564
				BAPNAU_3182	747	acetoacetate decarboxylase	HG514499	3353341	3354087
				BAM5036_2915	747	putative acetoacetate decarboxylase	HF563562	3097540	3098286
				BASU_2921	747	putative acetoacetate decarboxylase	HG328254	3111362	3112108
				MUS_3595	747	putative acetoacetate decarboxylase	CP003332	3398762	3399508
				BANAU_3191	747	acetoacetate decarboxylase	HE774679	3402693	3403439
DMG_93	100	no	27	B938_15375	1041	2-dehydropantoate 2-reductase	CP003838	3152129	3153169
				BACAU_3027	1041	2-dehydropantoate 2-reductase	HE617159	3231194	3232234
				U471_31150	1041	hypothetical protein	CP006845	3116618	3117658
				RBAM_030040	1041	conserved hypothetical protein	CP000560	3119696	3120736
				KSO_004140	1041	2-dehydropantoate 2-reductase	CP004065_AGVQ01000000_AGVQ01000001_AGVQ01000002_AGVQ01000003_AGVQ01000004_AGVQ01000005_CM001433	788550	787510
				BAPNAU_3183	1041	2-dehydropantoate 2-reductase	HG514499	3354101	3355141
				BAM5036_2916	1041	2-dehydropantoate 2-reductase	HF563562	3098300	3099340
				BASU_2922	1041	2-dehydropantoate 2-reductase	HG328254	3112121	3113161
				MUS_3596	1041	2-dehydropantoate 2-reductase	CP003332	3399522	3400562
				BANAU_3192	1041	2-dehydropantoate 2-reductase	HE774679	3403453	3404493
DMG_94	100	no	44	B938_17645	630	hypothetical protein	CP003838	3585517	3584888
				BACAU_3473	630	putative protein yitT	HE617159	3671083	3670454
				U471_35840	630	hypothetical protein	CP006845	3548603	3547974
				RBAM_034390	630	hypothetical protein	CP000560	3550365	3549736
				KSO_001830	630	hypothetical protein	CP004065_AGVQ01000000_AGVQ01000001_AGVQ01000002_AGVQ01000003_AGVQ01000004_AGVQ01000005_CM001433	346428	347057
				BAPNAU_3640	630	transcriptional regulator_ XRE family	HG514499	3824778	3824149
				BAM5036_3369	630	UPF0750 membrane protein yitE	HF563562	3544501	3543872
				BASU_3351	630	UPF0750 membrane protein	HG328254	3535884	3535255
				MUS_4101	630	hypothetical protein	CP003332	3859963	3859334
				BANAU_3628	630	putative protein yitT	HE774679	3863839	3863210
DMG_95	100	no	32	B938_17730	204	transcriptional regulator	CP003838	3602949	3603152
				BACAU_3485	204	putative HTH-type transcriptional regulator	HE617159	3685132	3685335
				U471_35990	204	putative transcriptional regulator	CP006845	3566034	3566237
				RBAM_034550	204	putative transcriptional regulator	CP000560	3567796	3567999
				KSO_001765	204	HTH-type transcriptional regulator	CP004065_AGVQ01000000_AGVQ01000001_AGVQ01000002_AGVQ01000003_AGVQ01000004_AGVQ01000005_CM001433	332379	332176
				BAPNAU_3653	204	putative HTH-type transcriptional regulator	HG514499	3838829	3839032
				BAM5036_3384	204	Uncharacterized HTH-type transcriptional regulator ygzD	HF563562	3561934	3562137
				BASU_3366	204	Putative transcription regulator HTH_ Cro_C1-type DNA-binding	HG328254	3553312	3553515
				MUS_4114	204	HTH-type transcriptional regulator	CP003332	3874012	3874215
				BANAU_3640	204	putative HTH-type transcriptional regulator	HE774679	3877888	3878091
DMG_96	100	no	32	B938_17735	204	hypothetical protein	CP003838	3603166	3603369
				BACAU_3486	204	hypothetical protein	HE617159	3685349	3685552
				U471_36000	204	hypothetical protein	CP006845	3566251	3566454
				RBAM_034560	204	hypothetical protein	CP000560	3568013	3568216
				KSO_001760	204	hypothetical protein	CP004065_AGVQ01000000_AGVQ01000001_AGVQ01000002_AGVQ01000003_AGVQ01000004_AGVQ01000005_CM001433	332162	331959
				XTRA_Bacillus_amyloliquefaciens_NAU_B3_B938_17735	204	hypothetical protein HG514499 3839046 3839249	HG514499	3839046	3839249
				BAM5036_3385	204	Putative uncharacterized protein	HF563562	3562151	3562354
				BASU_3367	204	Uncharacterized protein	HG328254	3553529	3553732
				XTRA_Bacillus_amyloliquefaciens_Y2_B938_17735	204	hypothetical protein CP003332 3874229 3874432	CP003332	3874229	3874432
				XTRA_Bacillus_amyloliquefaciens_YAUB9601_Y2_B938_17735	204	hypothetical protein HE774679 3878105 3878308	HE774679	3878105	3878308
DMG_97	100	no	30	B938_17750	498	hypothetical protein	CP003838	3604115	3604612
				BACAU_3488	513	hypothetical protein	HE617159	3686285	3686797
				U471_36020	513	hypothetical protein	CP006845	3567185	3567697
				RBAM_034590	498	hypothetical protein	CP000560	3568962	3569459
				KSO_001750	513	hypothetical protein	CP004065_AGVQ01000000_AGVQ01000001_AGVQ01000002_AGVQ01000003_AGVQ01000004_AGVQ01000005_CM001433	331225	330713
				BAPNAU_3655	513	putative membrane protein	HG514499	3839981	3840493
				BAM5036_3387	498	Uncharacterized membrane protein	HF563562	3562999	3563496
				BASU_3370	498	Uncharacterized protein	HG328254	3554478	3554975
				MUS_4117	513	hypothetical protein	CP003332	3875164	3875676
				BANAU_3643	513	hypothetical protein	HE774679	3879040	3879552
DMG_98	100	no	37	B938_17755	540	hypothetical protein	CP003838	3604617	3605156
				BACAU_3489	540	hypothetical protein	HE617159	3686802	3687341
				U471_36030	540	hypothetical protein	CP006845	3567702	3568241
				RBAM_034600	540	hypothetical protein	CP000560	3569464	3570003
				KSO_001745	540	hypothetical protein	CP004065_AGVQ01000000_AGVQ01000001_AGVQ01000002_AGVQ01000003_AGVQ01000004_AGVQ01000005_CM001433	330708	330169
				BAPNAU_3656	540	hypothetical protein	HG514499	3840498	3841037
				BAM5036_3388	540	Putative uncharacterized protein	HF563562	3563501	3564040
				BASU_3371	540	Uncharacterized protein	HG328254	3554980	3555519
				MUS_4118	540	hypothetical protein	CP003332	3875681	3876220
				XTRA_Bacillus_amyloliquefaciens_YAUB9601_Y2_B938_17755	540	hypothetical protein HE774679 3879557 3880096	HE774679	3879557	3880096
DMG_99	100	no	36	B938_17760	219	NarL family DNA-binding response regulator	CP003838	3605421	3605203
				XTRA_Bacillus_amyloliquefaciens_CAUB946_B938_17760	219	NarL family DNA-binding response regulator HE617159 3687388 3687606	HE617159	3687606	3687388
				XTRA_Bacillus_amyloliquefaciens_CC178_B938_17760	219	NarL family DNA-binding response regulator CP006845 3568288 3568506	CP006845	3568506	3568288
				XTRA_Bacillus_amyloliquefaciens_FZB42_B938_17760	219	NarL family DNA-binding response regulator CP000560 3570050 3570268	CP000560	3570268	3570050
				KSO_001740	219	NarL family DNA-binding response regulator	CP004065_AGVQ01000000_AGVQ01000001_AGVQ01000002_AGVQ01000003_AGVQ01000004_AGVQ01000005_CM001433	329904	330122
				XTRA_Bacillus_amyloliquefaciens_NAU_B3_B938_17760	219	NarL family DNA-binding response regulator HG514499 3841084 3841302	HG514499	3841302	3841084
				BAM5036_3389	219	DNA-binding response regulator_ NarL family _REC-HTH domains_ _remnant_	HF563562	3564305	3564087
				BASU_3372	219	Transcription regulator LuxR_ C-terminal _gerE-like_	HG328254	3555784	3555566
				XTRA_Bacillus_amyloliquefaciens_Y2_B938_17760	219	NarL family DNA-binding response regulator CP003332 3876267 3876485	CP003332	3876485	3876267
				XTRA_Bacillus_amyloliquefaciens_YAUB9601_Y2_B938_17760	219	NarL family DNA-binding response regulator HE774679 3880143 3880361	HE774679	3880361	3880143
DMG_100	100	yes	625	B938_18180	624	hypothetical protein	CP003838	3684144	3683521
				BACAU_3570	624	HTH-type transcriptional regulator luxR	HE617159	3764048	3763425
				U471_36930	624	bacterial regulatory protein_ TetR family protein	CP006845	3651340	3650717
				RBAM_035480	624	YwcC	CP000560	3653102	3652479
				KSO_001360	624	HTH-type transcriptional regulator luxR	CP004065_AGVQ01000000_AGVQ01000001_AGVQ01000002_AGVQ01000003_AGVQ01000004_AGVQ01000005_CM001433	257984	258607
				BAPNAU_3742	624	putative HTH-type transcriptional regulator YwcC	HG514499	3922881	3922258
				BAM5036_3468	624	putative transcriptional regulator	HF563562	3640311	3639688
				BASU_3455	624	putative transcriptional regulator	HG328254	3633205	3632582
				MUS_4213	624	putative HTH-type transcriptional regulator	CP003332	3958082	3957459
				BANAU_3727	624	putative HTH-type transcriptional regulator ywcC	HE774679	3961958	3961335
DMG_101	100	no	26	B938_18885	249	hypothetical protein	CP003838	3832542	3832294	DMG_150
				BACAU_3697	249	putative protein yxcA	HE617159	3898101	3897853
				XTRA_Bacillus_amyloliquefaciens_CC178_B938_18885	249	hypothetical protein CP006845 3790157 3790405	CP006845	3790405	3790157
				RBAM_036830	249	YxcA	CP000560	3792167	3791919
				KSO_000675	249	hypothetical protein	CP004065_AGVQ01000000_AGVQ01000001_AGVQ01000002_AGVQ01000003_AGVQ01000004_AGVQ01000005_CM001433	128024	128272
				XTRA_Bacillus_amyloliquefaciens_NAU_B3_B938_18885	249	hypothetical protein HG514499 4065608 4065856	HG514499	4065856	4065608
				XTRA_Bacillus_amyloliquefaciens_UCMB5036_B938_18885	249	hypothetical protein HF563562 3784117 3784365	HF563562	3784365	3784117
				BASU_3592	249	Uncharacterized protein yxcA	HG328254	3770083	3769835
				XTRA_Bacillus_amyloliquefaciens_Y2_B938_18885	249	hypothetical protein CP003332 4111773 4112021	CP003332	4112021	4111773
				XTRA_Bacillus_amyloliquefaciens_YAUB9601_Y2_B938_18885	249	hypothetical protein HE774679 4115649 4115897	HE774679	4115897	4115649
DMG_102	100	no	34	B938_19120	720	Histone arginine demethylase JMJD6	CP003838	3881803	3881084
				BACAU_3736	720	Histone arginine demethylase JMJD6	HE617159	3938850	3938131
				U471_38860	720	JmjC domain-containing protein	CP006845	3835895	3835176
				RBAM_037270	720	conserved hypothetical protein	CP000560	3837655	3836936
				KSO_000430	720	Histone arginine demethylase JMJD6	CP004065_AGVQ01000000_AGVQ01000001_AGVQ01000002_AGVQ01000003_AGVQ01000004_AGVQ01000005_CM001433	79300	80019
				BAPNAU_3916	720	JmjC domain-containing protein	HG514499	4112374	4111655
				BAM5036_3649	726	Predicted Transcription factor jumonji_aspartyl beta-hydroxylase	HF563562	3830374	3829649
				BASU_3638	726	Transcription factor jumonji_aspartyl beta-hydroxylase	HG328254	3815157	3814432
				MUS_4417	726	hypothetical protein	CP003332	4156999	4156274
				BANAU_3906	720	Histone arginine demethylase JMJD6	HE774679	4160869	4160150
DMG_103	100	yes	63	B938_19125	1626	ABC transporter ATP-binding protein	CP003838	3883442	3881817
				BACAU_3737	1626	putative ABC transporter ATP-binding protein	HE617159	3940489	3938864
				U471_38870	1626	ABC transporter ATP-binding protein	CP006845	3837534	3835909
				RBAM_037280	1626	putative ABC transporter ATP-binding protein	CP000560	3839294	3837669
				KSO_000425	1626	putative ABC transporter ATP-binding protein	CP004065_AGVQ01000000_AGVQ01000001_AGVQ01000002_AGVQ01000003_AGVQ01000004_AGVQ01000005_CM001433	77661	79286
				BAPNAU_3917	1626	putative ribose_galactose_methyl galactoside import ATP-binding protein 2	HG514499	4114013	4112388
				BAM5036_3650	1626	putative ABC transporter ATP-binding protein	HF563562	3832007	3830382
				BASU_3639	1626	putative ABC transporter ATP-binding protein	HG328254	3816790	3815165
				MUS_4418	1626	putative ABC transporter ATP-binding protein	CP003332	4158632	4157007
				BANAU_3907	1626	putative ribose_galactose_methyl galactoside import ATP-binding protein 2	HE774679	4162508	4160883
DMG_104	100	yes	57	B938_19380	867	hypothetical protein	CP003838	3928438	3929304	DMG_151
				BACAU_3784	867	hypothetical protein	HE617159	3982218	3983084
				U471_39390	867	hypothetical protein	CP006845	3883394	3884260
				RBAM_037810	867	hypothetical protein	CP000560	3885154	3886020
				KSO_000190	867	hypothetical protein	CP004065_AGVQ01000000_AGVQ01000001_AGVQ01000002_AGVQ01000003_AGVQ01000004_AGVQ01000005_CM001433	35008	34142
				BAPNAU_3963	867	hypothetical protein	HG514499	4160435	4161301
				BAM5036_3695	867	Predicted Creatininase	HF563562	3875675	3876541
				BASU_3683	867	Putative uncharacterized protein	HG328254	3858300	3859166
				XTRA_Bacillus_amyloliquefaciens_Y2_B938_19380	867	hypothetical protein CP003332 4205046 4205912	CP003332	4205046	4205912
				BANAU_3954	867	hypothetical protein	HE774679	4208922	4209788
DMG_105	100	no	21	BACAU_0404	579	hypothetical protein	HE617159	452074	451496	DMG_120
				XTRA_Bacillus_amyloliquefaciens_AS43_3_BACAU_0404	579	hypothetical protein CP003838 452032 452610	CP003838	452610	452032
				XTRA_Bacillus_amyloliquefaciens_CC178_BACAU_0404	579	hypothetical protein CP006845 459704 460282	CP006845	460282	459704
				RBAM_004640	579	hypothetical protein	CP000560	464385	463807
				XTRA_Bacillus_amyloliquefaciens_IT_45_BACAU_0404	579	hypothetical protein CP004065_AGVQ01000000_AGVQ01000001_AGVQ01000002_AGVQ01000003_AGVQ01000004_AGVQ01000005_CM001433 3489350 3489928	CP004065_AGVQ01000000_AGVQ01000001_AGVQ01000002_AGVQ01000003_AGVQ01000004_AGVQ01000005_CM001433	3489350	3489928
				XTRA_Bacillus_amyloliquefaciens_NAU_B3_BACAU_0404	579	hypothetical protein HG514499 459468 460046	HG514499	460046	459468
				BAM5036_0420	579	Putative uncharacterized protein	HF563562	463124	462546
				BASU_0426	579	conserved exported protein of unknown function	HG328254	462338	461760
				XTRA_Bacillus_amyloliquefaciens_Y2_BACAU_0404	579	hypothetical protein CP003332 443625 444203	CP003332	444203	443625
				XTRA_Bacillus_amyloliquefaciens_YAUB9601_Y2_BACAU_0404	579	hypothetical protein HE774679 445354 445932	HE774679	445932	445354
DMG_106	100	no	23	BACAU_0462	132	CarD family transcriptional regulator	HE617159	502513	502382
				XTRA_Bacillus_amyloliquefaciens_AS43_3_BACAU_0462	132	CarD family transcriptional regulator CP003838 516277 516408	CP003838	516408	516277
				XTRA_Bacillus_amyloliquefaciens_CC178_BACAU_0462	132	CarD family transcriptional regulator CP006845 518185 518316	CP006845	518316	518185
				XTRA_Bacillus_amyloliquefaciens_FZB42_BACAU_0462	132	CarD family transcriptional regulator CP000560 522288 522419	CP000560	522419	522288
				XTRA_Bacillus_amyloliquefaciens_IT_45_BACAU_0462	133	CarD family transcriptional regulator CP004065_AGVQ01000000_AGVQ01000001_AGVQ01000002_AGVQ01000003_AGVQ01000004_AGVQ01000005_CM001433 3432381 3432513	CP004065_AGVQ01000000_AGVQ01000001_AGVQ01000002_AGVQ01000003_AGVQ01000004_AGVQ01000005_CM001433	3432381	3432513
				XTRA_Bacillus_amyloliquefaciens_NAU_B3_BACAU_0462	129	CarD family transcriptional regulator HG514499 510214 510342	HG514499	510342	510214
				XTRA_Bacillus_amyloliquefaciens_UCMB5036_BACAU_0462	132	CarD family transcriptional regulator HF563562 513712 513843	HF563562	513843	513712
				XTRA_Bacillus_amyloliquefaciens_UCMB5113_BACAU_0462	132	CarD family transcriptional regulator HG328254 522842 522973	HG328254	522973	522842
				MUS_0496	126	CarD family transcriptional regulator	CP003332	494666	494541
				XTRA_Bacillus_amyloliquefaciens_YAUB9601_Y2_BACAU_0462	129	CarD family transcriptional regulator HE774679 496270 496398	HE774679	496398	496270
DMG_107	100	no	26	BACAU_0963	1074	hypothetical protein	HE617159	1026763	1025690	DMG_23
				XTRA_Bacillus_amyloliquefaciens_AS43_3_BACAU_0963	1074	hypothetical protein CP003838 989942 991015	CP003838	991015	989942
				XTRA_Bacillus_amyloliquefaciens_CC178_BACAU_0963	1074	hypothetical protein CP006845 976727 977800	CP006845	977800	976727
				RBAM_010040	1074	YhaZ	CP000560	982444	981371
				XTRA_Bacillus_amyloliquefaciens_IT_45_BACAU_0963	1074	hypothetical protein CP004065_AGVQ01000000_AGVQ01000001_AGVQ01000002_AGVQ01000003_AGVQ01000004_AGVQ01000005_CM001433 2980881 2981954	CP004065_AGVQ01000000_AGVQ01000001_AGVQ01000002_AGVQ01000003_AGVQ01000004_AGVQ01000005_CM001433	2980881	2981954
				BAPNAU_2798	1074	DNA alkylation repair protein	HG514499	2968679	2969752
				XTRA_Bacillus_amyloliquefaciens_UCMB5036_BACAU_0963	1074	hypothetical protein HF563562 946738 947811	HF563562	947811	946738
				XTRA_Bacillus_amyloliquefaciens_UCMB5113_BACAU_0963	1074	hypothetical protein HG328254 967845 968918	HG328254	968918	967845
				XTRA_Bacillus_amyloliquefaciens_Y2_BACAU_0963	1074	hypothetical protein CP003332 969141 970214	CP003332	970214	969141
				BANAU_0908	1074	hypothetical protein	HE774679	972062	970989
DMG_108	100	no	52	BACAU_1065	108	hypothetical protein	HE617159	1129546	1129653
				XTRA_Bacillus_amyloliquefaciens_AS43_3_BACAU_1065	105	hypothetical protein CP003838 1092323 1092427	CP003838	1092323	1092427
				XTRA_Bacillus_amyloliquefaciens_CC178_BACAU_1065	105	hypothetical protein CP006845 1079080 1079184	CP006845	1079080	1079184
				XTRA_Bacillus_amyloliquefaciens_FZB42_BACAU_1065	105	hypothetical protein CP000560 1083724 1083828	CP000560	1083724	1083828
				XTRA_Bacillus_amyloliquefaciens_IT_45_BACAU_1065	108	hypothetical protein CP004065_AGVQ01000000_AGVQ01000001_AGVQ01000002_AGVQ01000003_AGVQ01000004_AGVQ01000005_CM001433 2877999 2878106	CP004065_AGVQ01000000_AGVQ01000001_AGVQ01000002_AGVQ01000003_AGVQ01000004_AGVQ01000005_CM001433	2878106	2877999
				XTRA_Bacillus_amyloliquefaciens_NAU_B3_BACAU_1065	106	hypothetical protein HG514499 2865138 2865243	HG514499	2865243	2865138
				XTRA_Bacillus_amyloliquefaciens_UCMB5036_BACAU_1065	105	hypothetical protein HF563562 1049021 1049125	HF563562	1049021	1049125
				XTRA_Bacillus_amyloliquefaciens_UCMB5113_BACAU_1065	105	hypothetical protein HG328254 1072809 1072913	HG328254	1072809	1072913
				XTRA_Bacillus_amyloliquefaciens_Y2_BACAU_1065	106	hypothetical protein CP003332 1075296 1075401	CP003332	1075296	1075401
				XTRA_Bacillus_amyloliquefaciens_YAUB9601_Y2_BACAU_1065	106	hypothetical protein HE774679 1077147 1077252	HE774679	1077147	1077252
DMG_109	100	yes	467	BACAU_1135	468	FKBP12-rapamycin complex-associated protein FK506-binding protein 12-rapamycin complex-associated protein 1	HE617159	1193900	1194367
				XTRA_Bacillus_amyloliquefaciens_AS43_3_BACAU_1135	467	FKBP12-rapamycin complex-associated protein FK506-binding protein 12-rapamycin complex-associated protein 1 CP003838 1158043 1158509	CP003838	1158043	1158509
				XTRA_Bacillus_amyloliquefaciens_CC178_BACAU_1135	467	FKBP12-rapamycin complex-associated protein FK506-binding protein 12-rapamycin complex-associated protein 1 CP006845 1144800 1145266	CP006845	1144800	1145266
				XTRA_Bacillus_amyloliquefaciens_FZB42_BACAU_1135	467	FKBP12-rapamycin complex-associated protein FK506-binding protein 12-rapamycin complex-associated protein 1 CP000560 1149445 1149911	CP000560	1149445	1149911
				XTRA_Bacillus_amyloliquefaciens_IT_45_BACAU_1135	446	FKBP12-rapamycin complex-associated protein FK506-binding protein 12-rapamycin complex-associated protein 1 CP004065_AGVQ01000000_AGVQ01000001_AGVQ01000002_AGVQ01000003_AGVQ01000004_AGVQ01000005_CM001433 2813298 2813743	CP004065_AGVQ01000000_AGVQ01000001_AGVQ01000002_AGVQ01000003_AGVQ01000004_AGVQ01000005_CM001433	2813743	2813298
				XTRA_Bacillus_amyloliquefaciens_NAU_B3_BACAU_1135	467	FKBP12-rapamycin complex-associated protein FK506-binding protein 12-rapamycin complex-associated protein 1 HG514499 2799186 2799652	HG514499	2799652	2799186
				XTRA_Bacillus_amyloliquefaciens_UCMB5036_BACAU_1135	467	FKBP12-rapamycin complex-associated protein FK506-binding protein 12-rapamycin complex-associated protein 1 HF563562 1114766 1115232	HF563562	1114766	1115232
				XTRA_Bacillus_amyloliquefaciens_UCMB5113_BACAU_1135	467	FKBP12-rapamycin complex-associated protein FK506-binding protein 12-rapamycin complex-associated protein 1 HG328254 1138552 1139018	HG328254	1138552	1139018
				XTRA_Bacillus_amyloliquefaciens_Y2_BACAU_1135	467	FKBP12-rapamycin complex-associated protein FK506-binding protein 12-rapamycin complex-associated protein 1 CP003332 1140852 1141318	CP003332	1140852	1141318
				XTRA_Bacillus_amyloliquefaciens_YAUB9601_Y2_BACAU_1135	467	FKBP12-rapamycin complex-associated protein FK506-binding protein 12-rapamycin complex-associated protein 1 HE774679 1142703 1143169	HE774679	1142703	1143169
DMG_110	100	yes	1010	BACAU_1193	2964	altronate hydrolase	HE617159	1246782	1249745
				XTRA_Bacillus_amyloliquefaciens_AS43_3_BACAU_1193	2966	altronate hydrolase CP003838 1255185 1258150	CP003838	1255185	1258150
				XTRA_Bacillus_amyloliquefaciens_CC178_BACAU_1193	2965	altronate hydrolase CP006845 1206680 1209644	CP006845	1206680	1209644
				XTRA_Bacillus_amyloliquefaciens_FZB42_BACAU_1193	2965	altronate hydrolase CP000560 1211326 1214290	CP000560	1211326	1214290
				XTRA_Bacillus_amyloliquefaciens_IT_45_BACAU_1193	2965	altronate hydrolase CP004065_AGVQ01000000_AGVQ01000001_AGVQ01000002_AGVQ01000003_AGVQ01000004_AGVQ01000005_CM001433 2716509 2719473	CP004065_AGVQ01000000_AGVQ01000001_AGVQ01000002_AGVQ01000003_AGVQ01000004_AGVQ01000005_CM001433	2719473	2716509
				XTRA_Bacillus_amyloliquefaciens_NAU_B3_BACAU_1193	2965	altronate hydrolase HG514499 2738370 2741334	HG514499	2741334	2738370
				XTRA_Bacillus_amyloliquefaciens_UCMB5036_BACAU_1193	2965	altronate hydrolase HF563562 1178946 1181910	HF563562	1178946	1181910
				XTRA_Bacillus_amyloliquefaciens_UCMB5113_BACAU_1193	2965	altronate hydrolase HG328254 1194215 1197179	HG328254	1194215	1197179
				XTRA_Bacillus_amyloliquefaciens_Y2_BACAU_1193	2965	altronate hydrolase CP003332 1234349 1237313	CP003332	1234349	1237313
				XTRA_Bacillus_amyloliquefaciens_YAUB9601_Y2_BACAU_1193	2965	altronate hydrolase HE774679 1236200 1239164	HE774679	1236200	1239164
DMG_111	100	no	28	BACAU_1780	462	putative transporter yxjC_ partial	HE617159	1960673	1960212
				XTRA_Bacillus_amyloliquefaciens_AS43_3_BACAU_1780	461	putative transporter yxjC_ partial CP003838 1972741 1973201	CP003838	1973201	1972741
				XTRA_Bacillus_amyloliquefaciens_CC178_BACAU_1780	461	putative transporter yxjC_ partial CP006845 1906547 1907007	CP006845	1907007	1906547
				XTRA_Bacillus_amyloliquefaciens_FZB42_BACAU_1780	461	putative transporter yxjC_ partial CP000560 1911186 1911646	CP000560	1911646	1911186
				XTRA_Bacillus_amyloliquefaciens_IT_45_BACAU_1780	461	putative transporter yxjC_ partial CP004065_AGVQ01000000_AGVQ01000001_AGVQ01000002_AGVQ01000003_AGVQ01000004_AGVQ01000005_CM001433 1991343 1991803	CP004065_AGVQ01000000_AGVQ01000001_AGVQ01000002_AGVQ01000003_AGVQ01000004_AGVQ01000005_CM001433	1991343	1991803
				XTRA_Bacillus_amyloliquefaciens_NAU_B3_BACAU_1780	461	putative transporter yxjC_ partial HG514499 2011089 2011549	HG514499	2011089	2011549
				XTRA_Bacillus_amyloliquefaciens_UCMB5036_BACAU_1780	461	putative transporter yxjC_ partial HF563562 1909521 1909981	HF563562	1909981	1909521
				XTRA_Bacillus_amyloliquefaciens_UCMB5113_BACAU_1780	461	putative transporter yxjC_ partial HG328254 1914129 1914589	HG328254	1914589	1914129
				XTRA_Bacillus_amyloliquefaciens_Y2_BACAU_1780	461	putative transporter yxjC_ partial CP003332 2121037 2121497	CP003332	2121497	2121037
				XTRA_Bacillus_amyloliquefaciens_YAUB9601_Y2_BACAU_1780	461	putative transporter yxjC_ partial HE774679 2124911 2125371	HE774679	2125371	2124911
DMG_112	100	no	25	BACAU_1781	1077	putative transporter yxjC_ partial	HE617159	1961658	1960582	DMG_59
				XTRA_Bacillus_amyloliquefaciens_AS43_3_BACAU_1781	1067	putative transporter yxjC_ partial CP003838 1973111 1974177	CP003838	1974177	1973111
				XTRA_Bacillus_amyloliquefaciens_CC178_BACAU_1781	1067	putative transporter yxjC_ partial CP006845 1906917 1907983	CP006845	1907983	1906917
				XTRA_Bacillus_amyloliquefaciens_FZB42_BACAU_1781	1067	putative transporter yxjC_ partial CP000560 1911556 1912622	CP000560	1912622	1911556
				XTRA_Bacillus_amyloliquefaciens_IT_45_BACAU_1781	1076	putative transporter yxjC_ partial CP004065_AGVQ01000000_AGVQ01000001_AGVQ01000002_AGVQ01000003_AGVQ01000004_AGVQ01000005_CM001433 1990358 1991433	CP004065_AGVQ01000000_AGVQ01000001_AGVQ01000002_AGVQ01000003_AGVQ01000004_AGVQ01000005_CM001433	1990358	1991433
				XTRA_Bacillus_amyloliquefaciens_NAU_B3_BACAU_1781	1076	putative transporter yxjC_ partial HG514499 2010104 2011179	HG514499	2010104	2011179
				XTRA_Bacillus_amyloliquefaciens_UCMB5036_BACAU_1781	1067	putative transporter yxjC_ partial HF563562 1909891 1910957	HF563562	1910957	1909891
				XTRA_Bacillus_amyloliquefaciens_UCMB5113_BACAU_1781	1067	putative transporter yxjC_ partial HG328254 1914499 1915565	HG328254	1915565	1914499
				XTRA_Bacillus_amyloliquefaciens_Y2_BACAU_1781	1076	putative transporter yxjC_ partial CP003332 2121407 2122482	CP003332	2122482	2121407
				XTRA_Bacillus_amyloliquefaciens_YAUB9601_Y2_BACAU_1781	1076	putative transporter yxjC_ partial HE774679 2125281 2126356	HE774679	2126356	2125281
DMG_113	100	yes	498	BACAU_1802	5328	Fengycin non-ribosomal peptide synthetase FenB	HE617159	2007984	2002657
				XTRA_Bacillus_amyloliquefaciens_AS43_3_BACAU_1802	5328	Fengycin non-ribosomal peptide synthetase FenB CP003838 2016446 2021773	CP003838	2021773	2016446
				XTRA_Bacillus_amyloliquefaciens_CC178_BACAU_1802	5328	Fengycin non-ribosomal peptide synthetase FenB CP006845 1948977 1954304	CP006845	1954304	1948977
				XTRA_Bacillus_amyloliquefaciens_FZB42_BACAU_1802	5328	Fengycin non-ribosomal peptide synthetase FenB CP000560 1953616 1958943	CP000560	1958943	1953616
				XTRA_Bacillus_amyloliquefaciens_IT_45_BACAU_1802	5328	Fengycin non-ribosomal peptide synthetase FenB CP004065_AGVQ01000000_AGVQ01000001_AGVQ01000002_AGVQ01000003_AGVQ01000004_AGVQ01000005_CM001433 1944033 1949360	CP004065_AGVQ01000000_AGVQ01000001_AGVQ01000002_AGVQ01000003_AGVQ01000004_AGVQ01000005_CM001433	1944033	1949360
				BAPNAU_1899	5436	non-ribosomal peptide synthetase FenB involved in fengycin synthesis	HG514499	1963678	1969113
				XTRA_Bacillus_amyloliquefaciens_UCMB5036_BACAU_1802	5328	Fengycin non-ribosomal peptide synthetase FenB HF563562 1951948 1957275	HF563562	1957275	1951948
				XTRA_Bacillus_amyloliquefaciens_UCMB5113_BACAU_1802	5328	Fengycin non-ribosomal peptide synthetase FenB HG328254 1956550 1961877	HG328254	1961877	1956550
				XTRA_Bacillus_amyloliquefaciens_Y2_BACAU_1802	5328	Fengycin non-ribosomal peptide synthetase FenB CP003332 2163476 2168803	CP003332	2168803	2163476
				XTRA_Bacillus_amyloliquefaciens_YAUB9601_Y2_BACAU_1802	5328	Fengycin non-ribosomal peptide synthetase FenB HE774679 2167348 2172675	HE774679	2172675	2167348
DMG_114	100	yes	260	BACAU_1803	2373	Fengycin non-ribosomal peptide synthetase FenA_ partial	HE617159	2010353	2007981
				XTRA_Bacillus_amyloliquefaciens_AS43_3_BACAU_1803	2374	Fengycin non-ribosomal peptide synthetase FenA_ partial CP003838 2021770 2024143	CP003838	2024143	2021770
				XTRA_Bacillus_amyloliquefaciens_CC178_BACAU_1803	2372	Fengycin non-ribosomal peptide synthetase FenA_ partial CP006845 1954303 1956674	CP006845	1956674	1954303
				XTRA_Bacillus_amyloliquefaciens_FZB42_BACAU_1803	2372	Fengycin non-ribosomal peptide synthetase FenA_ partial CP000560 1958942 1961313	CP000560	1961313	1958942
				XTRA_Bacillus_amyloliquefaciens_IT_45_BACAU_1803	2374	Fengycin non-ribosomal peptide synthetase FenA_ partial CP004065_AGVQ01000000_AGVQ01000001_AGVQ01000002_AGVQ01000003_AGVQ01000004_AGVQ01000005_CM001433 1941663 1944036	CP004065_AGVQ01000000_AGVQ01000001_AGVQ01000002_AGVQ01000003_AGVQ01000004_AGVQ01000005_CM001433	1941663	1944036
				BAPNAU_1898	2415	non-ribosomal peptide synthetase FenB involved in fengycin synthesis	HG514499	1961415	1963829
				XTRA_Bacillus_amyloliquefaciens_UCMB5036_BACAU_1803	2374	Fengycin non-ribosomal peptide synthetase FenA_ partial HF563562 1957272 1959645	HF563562	1959645	1957272
				XTRA_Bacillus_amyloliquefaciens_UCMB5113_BACAU_1803	2374	Fengycin non-ribosomal peptide synthetase FenA_ partial HG328254 1961874 1964247	HG328254	1964247	1961874
				XTRA_Bacillus_amyloliquefaciens_Y2_BACAU_1803	2374	Fengycin non-ribosomal peptide synthetase FenA_ partial CP003332 2168800 2171173	CP003332	2171173	2168800
				XTRA_Bacillus_amyloliquefaciens_YAUB9601_Y2_BACAU_1803	2374	Fengycin non-ribosomal peptide synthetase FenA_ partial HE774679 2172672 2175045	HE774679	2175045	2172672
DMG_115	100	yes	246	BACAU_2209	3288	Difficidin polyketide synthase	HE617159	2381349	2378062
				XTRA_Bacillus_amyloliquefaciens_AS43_3_BACAU_2209	3288	Difficidin polyketide synthase CP003838 2343461 2346748	CP003838	2346748	2343461
				XTRA_Bacillus_amyloliquefaciens_CC178_BACAU_2209	3288	Difficidin polyketide synthase CP006845 2283377 2286664	CP006845	2286664	2283377
				XTRA_Bacillus_amyloliquefaciens_FZB42_BACAU_2209	3288	Difficidin polyketide synthase CP000560 2286302 2289589	CP000560	2289589	2286302
				XTRA_Bacillus_amyloliquefaciens_IT_45_BACAU_2209	3288	Difficidin polyketide synthase CP004065_AGVQ01000000_AGVQ01000001_AGVQ01000002_AGVQ01000003_AGVQ01000004_AGVQ01000005_CM001433 1632171 1635458	CP004065_AGVQ01000000_AGVQ01000001_AGVQ01000002_AGVQ01000003_AGVQ01000004_AGVQ01000005_CM001433	1632171	1635458
				XTRA_Bacillus_amyloliquefaciens_NAU_B3_BACAU_2209	3288	Difficidin polyketide synthase HG514499 1485052 1488339	HG514499	1485052	1488339
				XTRA_Bacillus_amyloliquefaciens_UCMB5036_BACAU_2209	3288	Difficidin polyketide synthase HF563562 2278693 2281980	HF563562	2281980	2278693
				XTRA_Bacillus_amyloliquefaciens_UCMB5113_BACAU_2209	3288	Difficidin polyketide synthase HG328254 2270358 2273645	HG328254	2273645	2270358
				MUS_2637	3288	Putative polyketide synthase	CP003332	2525240	2521953
				XTRA_Bacillus_amyloliquefaciens_YAUB9601_Y2_BACAU_2209	3288	Difficidin polyketide synthase HE774679 2525825 2529112	HE774679	2529112	2525825
DMG_116	100	yes	1010	BACAU_2210	2913	difficidin synthesis	HE617159	2384218	2381306
				XTRA_Bacillus_amyloliquefaciens_AS43_3_BACAU_2210	2909	difficidin synthesis CP003838 2346705 2349613	CP003838	2349613	2346705
				XTRA_Bacillus_amyloliquefaciens_CC178_BACAU_2210	2909	difficidin synthesis CP006845 2286621 2289529	CP006845	2289529	2286621
				XTRA_Bacillus_amyloliquefaciens_FZB42_BACAU_2210	2909	difficidin synthesis CP000560 2289546 2292454	CP000560	2292454	2289546
				XTRA_Bacillus_amyloliquefaciens_IT_45_BACAU_2210	2912	difficidin synthesis CP004065_AGVQ01000000_AGVQ01000001_AGVQ01000002_AGVQ01000003_AGVQ01000004_AGVQ01000005_CM001433 1629303 1632214	CP004065_AGVQ01000000_AGVQ01000001_AGVQ01000002_AGVQ01000003_AGVQ01000004_AGVQ01000005_CM001433	1629303	1632214
				XTRA_Bacillus_amyloliquefaciens_NAU_B3_BACAU_2210	2909	difficidin synthesis HG514499 1482187 1485095	HG514499	1482187	1485095
				XTRA_Bacillus_amyloliquefaciens_UCMB5036_BACAU_2210	2909	difficidin synthesis HF563562 2281937 2284845	HF563562	2284845	2281937
				XTRA_Bacillus_amyloliquefaciens_UCMB5113_BACAU_2210	2909	difficidin synthesis HG328254 2273602 2276510	HG328254	2276510	2273602
				XTRA_Bacillus_amyloliquefaciens_Y2_BACAU_2210	2909	difficidin synthesis CP003332 2525197 2528105	CP003332	2528105	2525197
				XTRA_Bacillus_amyloliquefaciens_YAUB9601_Y2_BACAU_2210	2909	difficidin synthesis HE774679 2529069 2531977	HE774679	2531977	2529069
DMG_117	100	yes	1238	BACAU_2215	7575	Difficidin polyketide synthase DfnD_ partial	HE617159	2427294	2419720
				XTRA_Bacillus_amyloliquefaciens_AS43_3_BACAU_2215	7593	Difficidin polyketide synthase DfnD_ partial CP003838 2385105 2392697	CP003838	2392697	2385105
				XTRA_Bacillus_amyloliquefaciens_CC178_BACAU_2215	7590	Difficidin polyketide synthase DfnD_ partial CP006845 2325022 2332611	CP006845	2332611	2325022
				XTRA_Bacillus_amyloliquefaciens_FZB42_BACAU_2215	7590	Difficidin polyketide synthase DfnD_ partial CP000560 2327947 2335536	CP000560	2335536	2327947
				XTRA_Bacillus_amyloliquefaciens_IT_45_BACAU_2215	7575	Difficidin polyketide synthase DfnD_ partial CP004065_AGVQ01000000_AGVQ01000001_AGVQ01000002_AGVQ01000003_AGVQ01000004_AGVQ01000005_CM001433 1586236 1593810	CP004065_AGVQ01000000_AGVQ01000001_AGVQ01000002_AGVQ01000003_AGVQ01000004_AGVQ01000005_CM001433	1586236	1593810
				XTRA_Bacillus_amyloliquefaciens_NAU_B3_BACAU_2215	7590	Difficidin polyketide synthase DfnD_ partial HG514499 1439111 1446700	HG514499	1439111	1446700
				XTRA_Bacillus_amyloliquefaciens_UCMB5036_BACAU_2215	7590	Difficidin polyketide synthase DfnD_ partial HF563562 2320335 2327924	HF563562	2327924	2320335
				XTRA_Bacillus_amyloliquefaciens_UCMB5113_BACAU_2215	7590	Difficidin polyketide synthase DfnD_ partial HG328254 2312006 2319595	HG328254	2319595	2312006
				XTRA_Bacillus_amyloliquefaciens_Y2_BACAU_2215	7586	Difficidin polyketide synthase DfnD_ partial CP003332 2563594 2571179	CP003332	2571179	2563594
				XTRA_Bacillus_amyloliquefaciens_YAUB9601_Y2_BACAU_2215	7587	Difficidin polyketide synthase DfnD_ partial HE774679 2567467 2575053	HE774679	2575053	2567467
DMG_118	100	yes	654	BACAU_2216	5028	Difficidin polyketide synthase	HE617159	2432299	2427272
				XTRA_Bacillus_amyloliquefaciens_AS43_3_BACAU_2216	5027	Difficidin polyketide synthase CP003838 2392675 2397701	CP003838	2397701	2392675
				XTRA_Bacillus_amyloliquefaciens_CC178_BACAU_2216	5024	Difficidin polyketide synthase CP006845 2332589 2337612	CP006845	2337612	2332589
				XTRA_Bacillus_amyloliquefaciens_FZB42_BACAU_2216	5024	Difficidin polyketide synthase CP000560 2335514 2340537	CP000560	2340537	2335514
				XTRA_Bacillus_amyloliquefaciens_IT_45_BACAU_2216	5027	Difficidin polyketide synthase CP004065_AGVQ01000000_AGVQ01000001_AGVQ01000002_AGVQ01000003_AGVQ01000004_AGVQ01000005_CM001433 1581232 1586258	CP004065_AGVQ01000000_AGVQ01000001_AGVQ01000002_AGVQ01000003_AGVQ01000004_AGVQ01000005_CM001433	1581232	1586258
				XTRA_Bacillus_amyloliquefaciens_NAU_B3_BACAU_2216	5027	Difficidin polyketide synthase HG514499 1434107 1439133	HG514499	1434107	1439133
				XTRA_Bacillus_amyloliquefaciens_UCMB5036_BACAU_2216	5027	Difficidin polyketide synthase HF563562 2327902 2332928	HF563562	2332928	2327902
				XTRA_Bacillus_amyloliquefaciens_UCMB5113_BACAU_2216	5027	Difficidin polyketide synthase HG328254 2319573 2324599	HG328254	2324599	2319573
				XTRA_Bacillus_amyloliquefaciens_Y2_BACAU_2216	5027	Difficidin polyketide synthase CP003332 2571157 2576183	CP003332	2576183	2571157
				XTRA_Bacillus_amyloliquefaciens_YAUB9601_Y2_BACAU_2216	5027	Difficidin polyketide synthase HE774679 2575031 2580057	HE774679	2580057	2575031
DMG_119	100	no	25	BACAU_2871	567	NADPH-dependent FMN reductase domain-containing protein	HE617159	3079685	3080251
				XTRA_Bacillus_amyloliquefaciens_AS43_3_BACAU_2871	562	NADPH-dependent FMN reductase domain-containing protein CP003838 2996671 2997232	CP003838	2996671	2997232
				XTRA_Bacillus_amyloliquefaciens_CC178_BACAU_2871	564	NADPH-dependent FMN reductase domain-containing protein CP006845 2960889 2961452	CP006845	2960889	2961452
				RBAM_028440	567	conserved hypothetical protein	CP000560	2963965	2964531
				XTRA_Bacillus_amyloliquefaciens_IT_45_BACAU_2871	548	NADPH-dependent FMN reductase domain-containing protein CP004065_AGVQ01000000_AGVQ01000001_AGVQ01000002_AGVQ01000003_AGVQ01000004_AGVQ01000005_CM001433 939515 940062	CP004065_AGVQ01000000_AGVQ01000001_AGVQ01000002_AGVQ01000003_AGVQ01000004_AGVQ01000005_CM001433	940062	939515
				BAPNAU_3021	567	NADPH-dependent FMN reductase domain-containing protein	HG514499	3197056	3197622
				XTRA_Bacillus_amyloliquefaciens_UCMB5036_BACAU_2871	557	NADPH-dependent FMN reductase domain-containing protein HF563562 2943848 2944404	HF563562	2943848	2944404
				BASU_2764	567	NADPH-dependent FMN reductase	HG328254	2957091	2957657
				XTRA_Bacillus_amyloliquefaciens_Y2_BACAU_2871	564	NADPH-dependent FMN reductase domain-containing protein CP003332 3241649 3242212	CP003332	3241649	3242212
				BANAU_3033	567	NADPH-dependent FMN reductase domain-containing protein	HE774679	3245577	3246143
DMG_120	100	no	21	BANAU_0395	618	hypothetical protein	HE774679	445971	445354	DMG_105
				XTRA_Bacillus_amyloliquefaciens_AS43_3_BANAU_0395	618	hypothetical protein CP003838 452032 452649	CP003838	452649	452032
				XTRA_Bacillus_amyloliquefaciens_CAUB946_BANAU_0395	618	hypothetical protein HE617159 451496 452113	HE617159	452113	451496
				XTRA_Bacillus_amyloliquefaciens_CC178_BANAU_0395	618	hypothetical protein CP006845 459704 460321	CP006845	460321	459704
				XTRA_Bacillus_amyloliquefaciens_FZB42_BANAU_0395	618	hypothetical protein CP000560 463807 464424	CP000560	464424	463807
				XTRA_Bacillus_amyloliquefaciens_IT_45_BANAU_0395	618	hypothetical protein CP004065_AGVQ01000000_AGVQ01000001_AGVQ01000002_AGVQ01000003_AGVQ01000004_AGVQ01000005_CM001433 3489311 3489928	CP004065_AGVQ01000000_AGVQ01000001_AGVQ01000002_AGVQ01000003_AGVQ01000004_AGVQ01000005_CM001433	3489311	3489928
				BAPNAU_0407	618	hypothetical protein	HG514499	460085	459468
				XTRA_Bacillus_amyloliquefaciens_UCMB5036_BANAU_0395	618	hypothetical protein HF563562 462546 463163	HF563562	463163	462546
				XTRA_Bacillus_amyloliquefaciens_UCMB5113_BANAU_0395	618	hypothetical protein HG328254 461760 462377	HG328254	462377	461760
				XTRA_Bacillus_amyloliquefaciens_Y2_BANAU_0395	618	hypothetical protein CP003332 443625 444242	CP003332	444242	443625
DMG_121	100	yes	243	BANAU_0398	246	hypothetical protein	HE774679	447936	448181	DMG_134
				XTRA_Bacillus_amyloliquefaciens_AS43_3_BANAU_0398	244	hypothetical protein CP003838 454616 454859	CP003838	454616	454859
				XTRA_Bacillus_amyloliquefaciens_CAUB946_BANAU_0398	246	hypothetical protein HE617159 454073 454318	HE617159	454073	454318
				XTRA_Bacillus_amyloliquefaciens_CC178_BANAU_0398	244	hypothetical protein CP006845 462288 462531	CP006845	462288	462531
				XTRA_Bacillus_amyloliquefaciens_FZB42_BANAU_0398	244	hypothetical protein CP000560 466391 466634	CP000560	466391	466634
				XTRA_Bacillus_amyloliquefaciens_IT_45_BANAU_0398	247	hypothetical protein CP004065_AGVQ01000000_AGVQ01000001_AGVQ01000002_AGVQ01000003_AGVQ01000004_AGVQ01000005_CM001433 3487103 3487349	CP004065_AGVQ01000000_AGVQ01000001_AGVQ01000002_AGVQ01000003_AGVQ01000004_AGVQ01000005_CM001433	3487349	3487103
				XTRA_Bacillus_amyloliquefaciens_NAU_B3_BANAU_0398	247	hypothetical protein HG514499 462049 462295	HG514499	462049	462295
				XTRA_Bacillus_amyloliquefaciens_UCMB5036_BANAU_0398	244	hypothetical protein HF563562 465130 465373	HF563562	465130	465373
				XTRA_Bacillus_amyloliquefaciens_UCMB5113_BANAU_0398	244	hypothetical protein HG328254 464344 464587	HG328254	464344	464587
				XTRA_Bacillus_amyloliquefaciens_Y2_BANAU_0398	246	hypothetical protein CP003332 446207 446452	CP003332	446207	446452
DMG_122	100	no	29	BANAU_0481	666	putative flavoprotein involved in K+ transport	HE774679	521186	521851
				XTRA_Bacillus_amyloliquefaciens_AS43_3_BANAU_0481	666	putative flavoprotein involved in K+ transport CP003838 530705 531370	CP003838	530705	531370
				XTRA_Bacillus_amyloliquefaciens_CAUB946_BANAU_0481	666	putative flavoprotein involved in K+ transport HE617159 526765 527430	HE617159	526765	527430
				XTRA_Bacillus_amyloliquefaciens_CC178_BANAU_0481	666	putative flavoprotein involved in K+ transport CP006845 534836 535501	CP006845	534836	535501
				XTRA_Bacillus_amyloliquefaciens_FZB42_BANAU_0481	666	putative flavoprotein involved in K+ transport CP000560 538939 539604	CP000560	538939	539604
				XTRA_Bacillus_amyloliquefaciens_IT_45_BANAU_0481	666	putative flavoprotein involved in K+ transport CP004065_AGVQ01000000_AGVQ01000001_AGVQ01000002_AGVQ01000003_AGVQ01000004_AGVQ01000005_CM001433 3407486 3408151	CP004065_AGVQ01000000_AGVQ01000001_AGVQ01000002_AGVQ01000003_AGVQ01000004_AGVQ01000005_CM001433	3408151	3407486
				XTRA_Bacillus_amyloliquefaciens_NAU_B3_BANAU_0481	667	putative flavoprotein involved in K+ transport HG514499 534976 535642	HG514499	534976	535642
				XTRA_Bacillus_amyloliquefaciens_UCMB5036_BANAU_0481	666	putative flavoprotein involved in K+ transport HF563562 523020 523685	HF563562	523020	523685
				XTRA_Bacillus_amyloliquefaciens_UCMB5113_BANAU_0481	666	putative flavoprotein involved in K+ transport HG328254 534729 535394	HG328254	534729	535394
				MUS_0522	666	putative flavoprotein involved in K+ transport	CP003332	519457	520122
DMG_123	100	no	28	BANAU_0482	177	potassium uptake protein TrkA	HE774679	522046	522222
				XTRA_Bacillus_amyloliquefaciens_AS43_3_BANAU_0482	177	potassium uptake protein TrkA CP003838 531566 531742	CP003838	531566	531742
				XTRA_Bacillus_amyloliquefaciens_CAUB946_BANAU_0482	177	potassium uptake protein TrkA HE617159 527626 527802	HE617159	527626	527802
				XTRA_Bacillus_amyloliquefaciens_CC178_BANAU_0482	177	potassium uptake protein TrkA CP006845 535697 535873	CP006845	535697	535873
				XTRA_Bacillus_amyloliquefaciens_FZB42_BANAU_0482	177	potassium uptake protein TrkA CP000560 539800 539976	CP000560	539800	539976
				XTRA_Bacillus_amyloliquefaciens_IT_45_BANAU_0482	177	potassium uptake protein TrkA CP004065_AGVQ01000000_AGVQ01000001_AGVQ01000002_AGVQ01000003_AGVQ01000004_AGVQ01000005_CM001433 3407114 3407290	CP004065_AGVQ01000000_AGVQ01000001_AGVQ01000002_AGVQ01000003_AGVQ01000004_AGVQ01000005_CM001433	3407290	3407114
				XTRA_Bacillus_amyloliquefaciens_NAU_B3_BANAU_0482	177	potassium uptake protein TrkA HG514499 535837 536013	HG514499	535837	536013
				XTRA_Bacillus_amyloliquefaciens_UCMB5036_BANAU_0482	177	potassium uptake protein TrkA HF563562 523881 524057	HF563562	523881	524057
				XTRA_Bacillus_amyloliquefaciens_UCMB5113_BANAU_0482	177	potassium uptake protein TrkA HG328254 535590 535766	HG328254	535590	535766
				XTRA_Bacillus_amyloliquefaciens_Y2_BANAU_0482	177	potassium uptake protein TrkA CP003332 520317 520493	CP003332	520317	520493
DMG_124	100	yes	1130	BANAU_1969	4593	fengycin synthetase	HE774679	2164274	2159682	DMG_142
				XTRA_Bacillus_amyloliquefaciens_AS43_3_BANAU_1969	4592	fengycin synthetase CP003838 2008781 2013372	CP003838	2013372	2008781
				XTRA_Bacillus_amyloliquefaciens_CAUB946_BANAU_1969	4592	fengycin synthetase HE617159 1994992 1999583	HE617159	1999583	1994992
				XTRA_Bacillus_amyloliquefaciens_CC178_BANAU_1969	4592	fengycin synthetase CP006845 1941312 1945903	CP006845	1945903	1941312
				XTRA_Bacillus_amyloliquefaciens_FZB42_BANAU_1969	4592	fengycin synthetase CP000560 1945951 1950542	CP000560	1950542	1945951
				XTRA_Bacillus_amyloliquefaciens_IT_45_BANAU_1969	4592	fengycin synthetase CP004065_AGVQ01000000_AGVQ01000001_AGVQ01000002_AGVQ01000003_AGVQ01000004_AGVQ01000005_CM001433 1952434 1957025	CP004065_AGVQ01000000_AGVQ01000001_AGVQ01000002_AGVQ01000003_AGVQ01000004_AGVQ01000005_CM001433	1952434	1957025
				XTRA_Bacillus_amyloliquefaciens_NAU_B3_BANAU_1969	4592	fengycin synthetase HG514499 1972187 1976778	HG514499	1972187	1976778
				XTRA_Bacillus_amyloliquefaciens_UCMB5036_BANAU_1969	4592	fengycin synthetase HF563562 1944283 1948874	HF563562	1948874	1944283
				XTRA_Bacillus_amyloliquefaciens_UCMB5113_BANAU_1969	4592	fengycin synthetase HG328254 1948885 1953476	HG328254	1953476	1948885
				XTRA_Bacillus_amyloliquefaciens_Y2_BANAU_1969	4592	fengycin synthetase CP003332 2155809 2160400	CP003332	2160400	2155809
DMG_125	100	no	31	BAPNAU_0406	612	hypothetical protein	HG514499	459425	458814
				XTRA_Bacillus_amyloliquefaciens_AS43_3_BAPNAU_0406	613	hypothetical protein CP003838 451378 451990	CP003838	451990	451378
				XTRA_Bacillus_amyloliquefaciens_CAUB946_BAPNAU_0406	613	hypothetical protein HE617159 450842 451454	HE617159	451454	450842
				XTRA_Bacillus_amyloliquefaciens_CC178_BAPNAU_0406	613	hypothetical protein CP006845 459050 459662	CP006845	459662	459050
				XTRA_Bacillus_amyloliquefaciens_FZB42_BAPNAU_0406	613	hypothetical protein CP000560 463153 463765	CP000560	463765	463153
				XTRA_Bacillus_amyloliquefaciens_IT_45_BAPNAU_0406	612	hypothetical protein CP004065_AGVQ01000000_AGVQ01000001_AGVQ01000002_AGVQ01000003_AGVQ01000004_AGVQ01000005_CM001433 3489971 3490582	CP004065_AGVQ01000000_AGVQ01000001_AGVQ01000002_AGVQ01000003_AGVQ01000004_AGVQ01000005_CM001433	3489971	3490582
				XTRA_Bacillus_amyloliquefaciens_UCMB5036_BAPNAU_0406	612	hypothetical protein HF563562 461893 462504	HF563562	462504	461893
				XTRA_Bacillus_amyloliquefaciens_UCMB5113_BAPNAU_0406	612	hypothetical protein HG328254 461107 461718	HG328254	461718	461107
				XTRA_Bacillus_amyloliquefaciens_Y2_BAPNAU_0406	612	hypothetical protein CP003332 442971 443582	CP003332	443582	442971
				XTRA_Bacillus_amyloliquefaciens_YAUB9601_Y2_BAPNAU_0406	612	hypothetical protein HE774679 444700 445311	HE774679	445311	444700
DMG_126	100	yes	500	BAPNAU_2314	3438	macrolactin synthesis	HG514499	2495444	2492007
				XTRA_Bacillus_amyloliquefaciens_AS43_3_BAPNAU_2314	3437	macrolactin synthesis CP003838 1499029 1502465	CP003838	1499029	1502465
				XTRA_Bacillus_amyloliquefaciens_CAUB946_BAPNAU_2314	3440	macrolactin synthesis HE617159 1491356 1494795	HE617159	1491356	1494795
				XTRA_Bacillus_amyloliquefaciens_CC178_BAPNAU_2314	3434	macrolactin synthesis CP006845 1431992 1435425	CP006845	1431992	1435425
				XTRA_Bacillus_amyloliquefaciens_FZB42_BAPNAU_2314	3434	macrolactin synthesis CP000560 1436635 1440068	CP000560	1436635	1440068
				XTRA_Bacillus_amyloliquefaciens_IT_45_BAPNAU_2314	3437	macrolactin synthesis CP004065_AGVQ01000000_AGVQ01000001_AGVQ01000002_AGVQ01000003_AGVQ01000004_AGVQ01000005_CM001433 2457588 2461024	CP004065_AGVQ01000000_AGVQ01000001_AGVQ01000002_AGVQ01000003_AGVQ01000004_AGVQ01000005_CM001433	2461024	2457588
				XTRA_Bacillus_amyloliquefaciens_UCMB5036_BAPNAU_2314	3434	macrolactin synthesis HF563562 1429553 1432986	HF563562	1429553	1432986
				XTRA_Bacillus_amyloliquefaciens_UCMB5113_BAPNAU_2314	3437	macrolactin synthesis HG328254 1440606 1444042	HG328254	1440606	1444042
				XTRA_Bacillus_amyloliquefaciens_Y2_BAPNAU_2314	3437	macrolactin synthesis CP003332 1459939 1463375	CP003332	1459939	1463375
				XTRA_Bacillus_amyloliquefaciens_YAUB9601_Y2_BAPNAU_2314	3437	macrolactin synthesis HE774679 1462181 1465617	HE774679	1462181	1465617
DMG_127	100	yes	866	BAPNAU_2315	4038	macrolactin synthesis	HG514499	2499393	2495356
				XTRA_Bacillus_amyloliquefaciens_AS43_3_BAPNAU_2315	4037	macrolactin synthesis CP003838 1495080 1499116	CP003838	1495080	1499116
				XTRA_Bacillus_amyloliquefaciens_CAUB946_BAPNAU_2315	4034	macrolactin synthesis HE617159 1487410 1491443	HE617159	1487410	1491443
				XTRA_Bacillus_amyloliquefaciens_CC178_BAPNAU_2315	4037	macrolactin synthesis CP006845 1428043 1432079	CP006845	1428043	1432079
				XTRA_Bacillus_amyloliquefaciens_FZB42_BAPNAU_2315	4037	macrolactin synthesis CP000560 1432686 1436722	CP000560	1432686	1436722
				XTRA_Bacillus_amyloliquefaciens_IT_45_BAPNAU_2315	4034	macrolactin synthesis CP004065_AGVQ01000000_AGVQ01000001_AGVQ01000002_AGVQ01000003_AGVQ01000004_AGVQ01000005_CM001433 2460937 2464970	CP004065_AGVQ01000000_AGVQ01000001_AGVQ01000002_AGVQ01000003_AGVQ01000004_AGVQ01000005_CM001433	2464970	2460937
				XTRA_Bacillus_amyloliquefaciens_UCMB5036_BAPNAU_2315	4037	macrolactin synthesis HF563562 1425604 1429640	HF563562	1425604	1429640
				XTRA_Bacillus_amyloliquefaciens_UCMB5113_BAPNAU_2315	4037	macrolactin synthesis HG328254 1436657 1440693	HG328254	1436657	1440693
				XTRA_Bacillus_amyloliquefaciens_Y2_BAPNAU_2315	4037	macrolactin synthesis CP003332 1455990 1460026	CP003332	1455990	1460026
				XTRA_Bacillus_amyloliquefaciens_YAUB9601_Y2_BAPNAU_2315	4037	macrolactin synthesis HE774679 1458232 1462268	HE774679	1458232	1462268
DMG_128	100	yes	1204	BAPNAU_2317	5910	macrolactin synthesis	HG514499	2511034	2505125	DMG_41
				XTRA_Bacillus_amyloliquefaciens_AS43_3_BAPNAU_2317	5909	macrolactin synthesis CP003838 1483440 1489348	CP003838	1483440	1489348
				XTRA_Bacillus_amyloliquefaciens_CAUB946_BAPNAU_2317	5903	macrolactin synthesis HE617159 1475776 1481678	HE617159	1475776	1481678
				XTRA_Bacillus_amyloliquefaciens_CC178_BAPNAU_2317	5909	macrolactin synthesis CP006845 1416403 1422311	CP006845	1416403	1422311
				XTRA_Bacillus_amyloliquefaciens_FZB42_BAPNAU_2317	5909	macrolactin synthesis CP000560 1421046 1426954	CP000560	1421046	1426954
				XTRA_Bacillus_amyloliquefaciens_IT_45_BAPNAU_2317	5903	macrolactin synthesis CP004065_AGVQ01000000_AGVQ01000001_AGVQ01000002_AGVQ01000003_AGVQ01000004_AGVQ01000005_CM001433 2470702 2476604	CP004065_AGVQ01000000_AGVQ01000001_AGVQ01000002_AGVQ01000003_AGVQ01000004_AGVQ01000005_CM001433	2476604	2470702
				XTRA_Bacillus_amyloliquefaciens_UCMB5036_BAPNAU_2317	5909	macrolactin synthesis HF563562 1413964 1419872	HF563562	1413964	1419872
				XTRA_Bacillus_amyloliquefaciens_UCMB5113_BAPNAU_2317	5909	macrolactin synthesis HG328254 1425017 1430925	HG328254	1425017	1430925
				XTRA_Bacillus_amyloliquefaciens_Y2_BAPNAU_2317	5909	macrolactin synthesis CP003332 1444350 1450258	CP003332	1444350	1450258
				XTRA_Bacillus_amyloliquefaciens_YAUB9601_Y2_BAPNAU_2317	5909	macrolactin synthesis HE774679 1446592 1452500	HE774679	1446592	1452500
DMG_129	100	yes	910	BAPNAU_2318	8151	macrolactin synthesis	HG514499	2520593	2512443	DMG_40
				XTRA_Bacillus_amyloliquefaciens_AS43_3_BAPNAU_2318	8146	macrolactin synthesis CP003838 1473884 1482029	CP003838	1473884	1482029
				XTRA_Bacillus_amyloliquefaciens_CAUB946_BAPNAU_2318	8144	macrolactin synthesis HE617159 1466220 1474363	HE617159	1466220	1474363
				XTRA_Bacillus_amyloliquefaciens_CC178_BAPNAU_2318	8146	macrolactin synthesis CP006845 1406847 1414992	CP006845	1406847	1414992
				XTRA_Bacillus_amyloliquefaciens_FZB42_BAPNAU_2318	8146	macrolactin synthesis CP000560 1411490 1419635	CP000560	1411490	1419635
				XTRA_Bacillus_amyloliquefaciens_IT_45_BAPNAU_2318	8143	macrolactin synthesis CP004065_AGVQ01000000_AGVQ01000001_AGVQ01000002_AGVQ01000003_AGVQ01000004_AGVQ01000005_CM001433 2478015 2486157	CP004065_AGVQ01000000_AGVQ01000001_AGVQ01000002_AGVQ01000003_AGVQ01000004_AGVQ01000005_CM001433	2486157	2478015
				XTRA_Bacillus_amyloliquefaciens_UCMB5036_BAPNAU_2318	8134	macrolactin synthesis HF563562 1404420 1412553	HF563562	1404420	1412553
				XTRA_Bacillus_amyloliquefaciens_UCMB5113_BAPNAU_2318	8146	macrolactin synthesis HG328254 1415461 1423606	HG328254	1415461	1423606
				XTRA_Bacillus_amyloliquefaciens_Y2_BAPNAU_2318	8151	macrolactin synthesis CP003332 1434791 1442941	CP003332	1434791	1442941
				XTRA_Bacillus_amyloliquefaciens_YAUB9601_Y2_BAPNAU_2318	8151	macrolactin synthesis HE774679 1437033 1445183	HE774679	1437033	1445183
DMG_130	100	yes	267	BAPNAU_2747	267	hypothetical protein	HG514499	2919133	2919399
				XTRA_Bacillus_amyloliquefaciens_AS43_3_BAPNAU_2747	267	hypothetical protein CP003838 1040309 1040575	CP003838	1040575	1040309
				XTRA_Bacillus_amyloliquefaciens_CAUB946_BAPNAU_2747	267	hypothetical protein HE617159 1076056 1076322	HE617159	1076322	1076056
				U471_10440	267	hypothetical protein	CP006845	1027373	1027107
				XTRA_Bacillus_amyloliquefaciens_FZB42_BAPNAU_2747	267	hypothetical protein CP000560 1031751 1032017	CP000560	1032017	1031751
				XTRA_Bacillus_amyloliquefaciens_IT_45_BAPNAU_2747	267	hypothetical protein CP004065_AGVQ01000000_AGVQ01000001_AGVQ01000002_AGVQ01000003_AGVQ01000004_AGVQ01000005_CM001433 2931320 2931586	CP004065_AGVQ01000000_AGVQ01000001_AGVQ01000002_AGVQ01000003_AGVQ01000004_AGVQ01000005_CM001433	2931320	2931586
				XTRA_Bacillus_amyloliquefaciens_UCMB5036_BAPNAU_2747	267	hypothetical protein HF563562 997098 997364	HF563562	997364	997098
				XTRA_Bacillus_amyloliquefaciens_UCMB5113_BAPNAU_2747	267	hypothetical protein HG328254 1018220 1018486	HG328254	1018486	1018220
				XTRA_Bacillus_amyloliquefaciens_Y2_BAPNAU_2747	267	hypothetical protein CP003332 1019500 1019766	CP003332	1019766	1019500
				XTRA_Bacillus_amyloliquefaciens_YAUB9601_Y2_BAPNAU_2747	267	hypothetical protein HE774679 1021350 1021616	HE774679	1021616	1021350
DMG_131	100	no	26	BASU_0489	177	protein of unknown function	HG328254	514486	514310
				XTRA_Bacillus_amyloliquefaciens_AS43_3_BASU_0489	177	protein of unknown function CP003838 506914 507090	CP003838	507090	506914
				XTRA_Bacillus_amyloliquefaciens_CAUB946_BASU_0489	177	protein of unknown function HE617159 499167 499343	HE617159	499343	499167
				U471_04960	177	hypothetical protein	CP006845	507555	507379
				XTRA_Bacillus_amyloliquefaciens_FZB42_BASU_0489	177	protein of unknown function CP000560 511482 511658	CP000560	511658	511482
				XTRA_Bacillus_amyloliquefaciens_IT_45_BASU_0489	177	protein of unknown function CP004065_AGVQ01000000_AGVQ01000001_AGVQ01000002_AGVQ01000003_AGVQ01000004_AGVQ01000005_CM001433 3435553 3435729	CP004065_AGVQ01000000_AGVQ01000001_AGVQ01000002_AGVQ01000003_AGVQ01000004_AGVQ01000005_CM001433	3435553	3435729
				XTRA_Bacillus_amyloliquefaciens_NAU_B3_BASU_0489	177	protein of unknown function HG514499 503111 503287	HG514499	503287	503111
				XTRA_Bacillus_amyloliquefaciens_UCMB5036_BASU_0489	177	protein of unknown function HF563562 510311 510487	HF563562	510487	510311
				MUS_0487	177	hypothetical protein	CP003332	487632	487456
				XTRA_Bacillus_amyloliquefaciens_YAUB9601_Y2_BASU_0489	177	protein of unknown function HE774679 489185 489361	HE774679	489361	489185
DMG_132	100	no	191	KSO_003570	207	hypothetical protein	CP004065_AGVQ01000000_AGVQ01000001_AGVQ01000002_AGVQ01000003_AGVQ01000004_AGVQ01000005_CM001433	681611	681405
				XTRA_Bacillus_amyloliquefaciens_AS43_3_KSO_003570	206	hypothetical protein CP003838 3256553 3256758	CP003838	3256553	3256758
				XTRA_Bacillus_amyloliquefaciens_CAUB946_KSO_003570	205	hypothetical protein HE617159 3338139 3338343	HE617159	3338139	3338343
				XTRA_Bacillus_amyloliquefaciens_CC178_KSO_003570	205	hypothetical protein CP006845 3221012 3221216	CP006845	3221012	3221216
				XTRA_Bacillus_amyloliquefaciens_FZB42_KSO_003570	205	hypothetical protein CP000560 3224090 3224294	CP000560	3224090	3224294
				XTRA_Bacillus_amyloliquefaciens_NAU_B3_KSO_003570	204	hypothetical protein HG514499 3470293 3470496	HG514499	3470293	3470496
				XTRA_Bacillus_amyloliquefaciens_UCMB5036_KSO_003570	204	hypothetical protein HF563562 3203626 3203829	HF563562	3203626	3203829
				XTRA_Bacillus_amyloliquefaciens_UCMB5113_KSO_003570	204	hypothetical protein HG328254 3214536 3214739	HG328254	3214536	3214739
				XTRA_Bacillus_amyloliquefaciens_Y2_KSO_003570	202	hypothetical protein CP003332 3501566 3501767	CP003332	3501566	3501767
				XTRA_Bacillus_amyloliquefaciens_YAUB9601_Y2_KSO_003570	202	hypothetical protein HE774679 3505497 3505698	HE774679	3505497	3505698
DMG_133	100	no	34	MUS_0256	1014	L-asparaginase	CP003332	267086	268099	DMG_3
				XTRA_Bacillus_amyloliquefaciens_AS43_3_MUS_0256	1014	L-asparaginase CP003838 263207 264220	CP003838	263207	264220
				XTRA_Bacillus_amyloliquefaciens_CAUB946_MUS_0256	1014	L-asparaginase HE617159 263393 264406	HE617159	263393	264406
				XTRA_Bacillus_amyloliquefaciens_CC178_MUS_0256	1014	L-asparaginase CP006845 266550 267563	CP006845	266550	267563
				XTRA_Bacillus_amyloliquefaciens_FZB42_MUS_0256	1014	L-asparaginase CP000560 270653 271666	CP000560	270653	271666
				XTRA_Bacillus_amyloliquefaciens_IT_45_MUS_0256	1013	L-asparaginase CP004065_AGVQ01000000_AGVQ01000001_AGVQ01000002_AGVQ01000003_AGVQ01000004_AGVQ01000005_CM001433 3657970 3658982	CP004065_AGVQ01000000_AGVQ01000001_AGVQ01000002_AGVQ01000003_AGVQ01000004_AGVQ01000005_CM001433	3658982	3657970
				XTRA_Bacillus_amyloliquefaciens_NAU_B3_MUS_0256	1014	L-asparaginase HG514499 265042 266055	HG514499	265042	266055
				XTRA_Bacillus_amyloliquefaciens_UCMB5036_MUS_0256	1014	L-asparaginase HF563562 270037 271050	HF563562	270037	271050
				XTRA_Bacillus_amyloliquefaciens_UCMB5113_MUS_0256	1014	L-asparaginase HG328254 268264 269277	HG328254	268264	269277
				XTRA_Bacillus_amyloliquefaciens_YAUB9601_Y2_MUS_0256	1014	L-asparaginase HE774679 268815 269828	HE774679	268815	269828
DMG_134	100	yes	225	MUS_0434	225	hypothetical protein	CP003332	446228	446452	DMG_121
				XTRA_Bacillus_amyloliquefaciens_AS43_3_MUS_0434	223	hypothetical protein CP003838 454637 454859	CP003838	454637	454859
				XTRA_Bacillus_amyloliquefaciens_CAUB946_MUS_0434	225	hypothetical protein HE617159 454094 454318	HE617159	454094	454318
				XTRA_Bacillus_amyloliquefaciens_CC178_MUS_0434	223	hypothetical protein CP006845 462309 462531	CP006845	462309	462531
				XTRA_Bacillus_amyloliquefaciens_FZB42_MUS_0434	223	hypothetical protein CP000560 466412 466634	CP000560	466412	466634
				XTRA_Bacillus_amyloliquefaciens_IT_45_MUS_0434	226	hypothetical protein CP004065_AGVQ01000000_AGVQ01000001_AGVQ01000002_AGVQ01000003_AGVQ01000004_AGVQ01000005_CM001433 3487103 3487328	CP004065_AGVQ01000000_AGVQ01000001_AGVQ01000002_AGVQ01000003_AGVQ01000004_AGVQ01000005_CM001433	3487328	3487103
				XTRA_Bacillus_amyloliquefaciens_NAU_B3_MUS_0434	226	hypothetical protein HG514499 462070 462295	HG514499	462070	462295
				XTRA_Bacillus_amyloliquefaciens_UCMB5036_MUS_0434	223	hypothetical protein HF563562 465151 465373	HF563562	465151	465373
				XTRA_Bacillus_amyloliquefaciens_UCMB5113_MUS_0434	223	hypothetical protein HG328254 464365 464587	HG328254	464365	464587
				XTRA_Bacillus_amyloliquefaciens_YAUB9601_Y2_MUS_0434	225	hypothetical protein HE774679 447957 448181	HE774679	447957	448181
DMG_135	100	no	23	MUS_0483	150	hypothetical protein	CP003332	485221	485370
				XTRA_Bacillus_amyloliquefaciens_AS43_3_MUS_0483	150	hypothetical protein CP003838 504839 504988	CP003838	504839	504988
				XTRA_Bacillus_amyloliquefaciens_CAUB946_MUS_0483	150	hypothetical protein HE617159 494896 495045	HE617159	494896	495045
				XTRA_Bacillus_amyloliquefaciens_CC178_MUS_0483	150	hypothetical protein CP006845 505298 505447	CP006845	505298	505447
				XTRA_Bacillus_amyloliquefaciens_FZB42_MUS_0483	150	hypothetical protein CP000560 509401 509550	CP000560	509401	509550
				XTRA_Bacillus_amyloliquefaciens_IT_45_MUS_0483	150	hypothetical protein CP004065_AGVQ01000000_AGVQ01000001_AGVQ01000002_AGVQ01000003_AGVQ01000004_AGVQ01000005_CM001433 3439880 3440029	CP004065_AGVQ01000000_AGVQ01000001_AGVQ01000002_AGVQ01000003_AGVQ01000004_AGVQ01000005_CM001433	3440029	3439880
				XTRA_Bacillus_amyloliquefaciens_NAU_B3_MUS_0483	150	hypothetical protein HG514499 501003 501152	HG514499	501003	501152
				XTRA_Bacillus_amyloliquefaciens_UCMB5036_MUS_0483	150	hypothetical protein HF563562 508231 508380	HF563562	508231	508380
				XTRA_Bacillus_amyloliquefaciens_UCMB5113_MUS_0483	150	hypothetical protein HG328254 512232 512381	HG328254	512232	512381
				XTRA_Bacillus_amyloliquefaciens_YAUB9601_Y2_MUS_0483	150	hypothetical protein HE774679 486950 487099	HE774679	486950	487099
DMG_136	100	no	26	MUS_0486	120	hypothetical protein	CP003332	487459	487340
				XTRA_Bacillus_amyloliquefaciens_AS43_3_MUS_0486	120	hypothetical protein CP003838 506798 506917	CP003838	506917	506798
				XTRA_Bacillus_amyloliquefaciens_CAUB946_MUS_0486	120	hypothetical protein HE617159 499051 499170	HE617159	499170	499051
				U471_04950	120	hypothetical protein	CP006845	507382	507263
				XTRA_Bacillus_amyloliquefaciens_FZB42_MUS_0486	120	hypothetical protein CP000560 511366 511485	CP000560	511485	511366
				XTRA_Bacillus_amyloliquefaciens_IT_45_MUS_0486	120	hypothetical protein CP004065_AGVQ01000000_AGVQ01000001_AGVQ01000002_AGVQ01000003_AGVQ01000004_AGVQ01000005_CM001433 3435726 3435845	CP004065_AGVQ01000000_AGVQ01000001_AGVQ01000002_AGVQ01000003_AGVQ01000004_AGVQ01000005_CM001433	3435726	3435845
				XTRA_Bacillus_amyloliquefaciens_NAU_B3_MUS_0486	120	hypothetical protein HG514499 502995 503114	HG514499	503114	502995
				XTRA_Bacillus_amyloliquefaciens_UCMB5036_MUS_0486	120	hypothetical protein HF563562 510195 510314	HF563562	510314	510195
				XTRA_Bacillus_amyloliquefaciens_UCMB5113_MUS_0486	120	hypothetical protein HG328254 514194 514313	HG328254	514313	514194
				XTRA_Bacillus_amyloliquefaciens_YAUB9601_Y2_MUS_0486	120	hypothetical protein HE774679 489069 489188	HE774679	489188	489069
DMG_137	100	no	38	MUS_0489	312	conserved hypothetical protein YwnA	CP003332	488333	488022
				XTRA_Bacillus_amyloliquefaciens_AS43_3_MUS_0489	312	conserved hypothetical protein YwnA CP003838 507481 507792	CP003838	507792	507481
				XTRA_Bacillus_amyloliquefaciens_CAUB946_MUS_0489	312	conserved hypothetical protein YwnA HE617159 499740 500051	HE617159	500051	499740
				XTRA_Bacillus_amyloliquefaciens_CC178_MUS_0489	309	conserved hypothetical protein YwnA CP006845 507947 508255	CP006845	508255	507947
				XTRA_Bacillus_amyloliquefaciens_FZB42_MUS_0489	309	conserved hypothetical protein YwnA CP000560 512050 512358	CP000560	512358	512050
				XTRA_Bacillus_amyloliquefaciens_IT_45_MUS_0489	312	conserved hypothetical protein YwnA CP004065_AGVQ01000000_AGVQ01000001_AGVQ01000002_AGVQ01000003_AGVQ01000004_AGVQ01000005_CM001433 3434845 3435156	CP004065_AGVQ01000000_AGVQ01000001_AGVQ01000002_AGVQ01000003_AGVQ01000004_AGVQ01000005_CM001433	3434845	3435156
				XTRA_Bacillus_amyloliquefaciens_NAU_B3_MUS_0489	312	conserved hypothetical protein YwnA HG514499 503678 503989	HG514499	503989	503678
				XTRA_Bacillus_amyloliquefaciens_UCMB5036_MUS_0489	312	conserved hypothetical protein YwnA HF563562 510885 511196	HF563562	511196	510885
				XTRA_Bacillus_amyloliquefaciens_UCMB5113_MUS_0489	312	conserved hypothetical protein YwnA HG328254 514874 515185	HG328254	515185	514874
				XTRA_Bacillus_amyloliquefaciens_YAUB9601_Y2_MUS_0489	312	conserved hypothetical protein YwnA HE774679 489751 490062	HE774679	490062	489751
DMG_138	100	no	25	MUS_0919	135	hypothetical protein	CP003332	883770	883904	DMG_22
				XTRA_Bacillus_amyloliquefaciens_AS43_3_MUS_0919	135	hypothetical protein CP003838 904618 904752	CP003838	904618	904752
				XTRA_Bacillus_amyloliquefaciens_CAUB946_MUS_0919	135	hypothetical protein HE617159 940330 940464	HE617159	940330	940464
				U471_08910	135	hypothetical protein	CP006845	891342	891476
				XTRA_Bacillus_amyloliquefaciens_FZB42_MUS_0919	135	hypothetical protein CP000560 895986 896120	CP000560	895986	896120
				XTRA_Bacillus_amyloliquefaciens_IT_45_MUS_0919	135	hypothetical protein CP004065_AGVQ01000000_AGVQ01000001_AGVQ01000002_AGVQ01000003_AGVQ01000004_AGVQ01000005_CM001433 3067049 3067183	CP004065_AGVQ01000000_AGVQ01000001_AGVQ01000002_AGVQ01000003_AGVQ01000004_AGVQ01000005_CM001433	3067183	3067049
				XTRA_Bacillus_amyloliquefaciens_NAU_B3_MUS_0919	135	hypothetical protein HG514499 906039 906173	HG514499	906039	906173
				XTRA_Bacillus_amyloliquefaciens_UCMB5036_MUS_0919	135	hypothetical protein HF563562 861477 861611	HF563562	861477	861611
				XTRA_Bacillus_amyloliquefaciens_UCMB5113_MUS_0919	135	hypothetical protein HG328254 882559 882693	HG328254	882559	882693
				XTRA_Bacillus_amyloliquefaciens_YAUB9601_Y2_MUS_0919	135	hypothetical protein HE774679 885618 885752	HE774679	885618	885752
DMG_139	100	yes	188	MUS_1074	189	hypothetical protein	CP003332	1011771	1011959
				XTRA_Bacillus_amyloliquefaciens_AS43_3_MUS_1074	188	hypothetical protein CP003838 1032579 1032766	CP003838	1032579	1032766
				XTRA_Bacillus_amyloliquefaciens_CAUB946_MUS_1074	188	hypothetical protein HE617159 1068330 1068517	HE617159	1068330	1068517
				XTRA_Bacillus_amyloliquefaciens_CC178_MUS_1074	188	hypothetical protein CP006845 1019377 1019564	CP006845	1019377	1019564
				XTRA_Bacillus_amyloliquefaciens_FZB42_MUS_1074	188	hypothetical protein CP000560 1024021 1024208	CP000560	1024021	1024208
				XTRA_Bacillus_amyloliquefaciens_IT_45_MUS_1074	189	hypothetical protein CP004065_AGVQ01000000_AGVQ01000001_AGVQ01000002_AGVQ01000003_AGVQ01000004_AGVQ01000005_CM001433 2939126 2939314	CP004065_AGVQ01000000_AGVQ01000001_AGVQ01000002_AGVQ01000003_AGVQ01000004_AGVQ01000005_CM001433	2939314	2939126
				XTRA_Bacillus_amyloliquefaciens_NAU_B3_MUS_1074	189	hypothetical protein HG514499 2926940 2927128	HG514499	2927128	2926940
				XTRA_Bacillus_amyloliquefaciens_UCMB5036_MUS_1074	188	hypothetical protein HF563562 989368 989555	HF563562	989368	989555
				XTRA_Bacillus_amyloliquefaciens_UCMB5113_MUS_1074	188	hypothetical protein HG328254 1010492 1010679	HG328254	1010492	1010679
				XTRA_Bacillus_amyloliquefaciens_YAUB9601_Y2_MUS_1074	189	hypothetical protein HE774679 1013621 1013809	HE774679	1013621	1013809
DMG_140	100	yes	512	MUS_1320	1479	glucuronate isomerase	CP003332	1230339	1231817	DMG_31
				XTRA_Bacillus_amyloliquefaciens_AS43_3_MUS_1320	1478	glucuronate isomerase CP003838 1251176 1252653	CP003838	1251176	1252653
				XTRA_Bacillus_amyloliquefaciens_CAUB946_MUS_1320	1480	glucuronate isomerase HE617159 1242771 1244250	HE617159	1242771	1244250
				XTRA_Bacillus_amyloliquefaciens_CC178_MUS_1320	1479	glucuronate isomerase CP006845 1202670 1204148	CP006845	1202670	1204148
				XTRA_Bacillus_amyloliquefaciens_FZB42_MUS_1320	1479	glucuronate isomerase CP000560 1207316 1208794	CP000560	1207316	1208794
				XTRA_Bacillus_amyloliquefaciens_IT_45_MUS_1320	1480	glucuronate isomerase CP004065_AGVQ01000000_AGVQ01000001_AGVQ01000002_AGVQ01000003_AGVQ01000004_AGVQ01000005_CM001433 2722005 2723484	CP004065_AGVQ01000000_AGVQ01000001_AGVQ01000002_AGVQ01000003_AGVQ01000004_AGVQ01000005_CM001433	2723484	2722005
				XTRA_Bacillus_amyloliquefaciens_NAU_B3_MUS_1320	1479	glucuronate isomerase HG514499 2743866 2745344	HG514499	2745344	2743866
				XTRA_Bacillus_amyloliquefaciens_UCMB5036_MUS_1320	1479	glucuronate isomerase HF563562 1174936 1176414	HF563562	1174936	1176414
				XTRA_Bacillus_amyloliquefaciens_UCMB5113_MUS_1320	1479	glucuronate isomerase HG328254 1190205 1191683	HG328254	1190205	1191683
				XTRA_Bacillus_amyloliquefaciens_YAUB9601_Y2_MUS_1320	1479	glucuronate isomerase HE774679 1232190 1233668	HE774679	1232190	1233668
DMG_141	100	no	32	MUS_2148	591	2-dehydro-3-deoxyphosphogluconate aldolase	CP003332	2062424	2063014	DMG_51
				XTRA_Bacillus_amyloliquefaciens_AS43_3_MUS_2148	591	2-dehydro-3-deoxyphosphogluconate aldolase CP003838 1914004 1914594	CP003838	1914004	1914594
				XTRA_Bacillus_amyloliquefaciens_CAUB946_MUS_2148	591	2-dehydro-3-deoxyphosphogluconate aldolase HE617159 1902687 1903277	HE617159	1902687	1903277
				XTRA_Bacillus_amyloliquefaciens_CC178_MUS_2148	591	2-dehydro-3-deoxyphosphogluconate aldolase CP006845 1847976 1848566	CP006845	1847976	1848566
				XTRA_Bacillus_amyloliquefaciens_FZB42_MUS_2148	591	2-dehydro-3-deoxyphosphogluconate aldolase CP000560 1852615 1853205	CP000560	1852615	1853205
				XTRA_Bacillus_amyloliquefaciens_IT_45_MUS_2148	591	2-dehydro-3-deoxyphosphogluconate aldolase CP004065_AGVQ01000000_AGVQ01000001_AGVQ01000002_AGVQ01000003_AGVQ01000004_AGVQ01000005_CM001433 2048344 2048934	CP004065_AGVQ01000000_AGVQ01000001_AGVQ01000002_AGVQ01000003_AGVQ01000004_AGVQ01000005_CM001433	2048934	2048344
				XTRA_Bacillus_amyloliquefaciens_NAU_B3_MUS_2148	591	2-dehydro-3-deoxyphosphogluconate aldolase HG514499 2069416 2070006	HG514499	2070006	2069416
				XTRA_Bacillus_amyloliquefaciens_UCMB5036_MUS_2148	591	2-dehydro-3-deoxyphosphogluconate aldolase HF563562 1851350 1851940	HF563562	1851350	1851940
				XTRA_Bacillus_amyloliquefaciens_UCMB5113_MUS_2148	591	2-dehydro-3-deoxyphosphogluconate aldolase HG328254 1856017 1856607	HG328254	1856017	1856607
				XTRA_Bacillus_amyloliquefaciens_YAUB9601_Y2_MUS_2148	591	2-dehydro-3-deoxyphosphogluconate aldolase HE774679 2066298 2066888	HE774679	2066298	2066888
DMG_142	100	yes	820	MUS_2202	3609	non-ribosomal peptide synthase	CP003332	2159417	2155809	DMG_124
				XTRA_Bacillus_amyloliquefaciens_AS43_3_MUS_2202	3609	non-ribosomal peptide synthase CP003838 2008781 2012389	CP003838	2012389	2008781
				XTRA_Bacillus_amyloliquefaciens_CAUB946_MUS_2202	3609	non-ribosomal peptide synthase HE617159 1994992 1998600	HE617159	1998600	1994992
				XTRA_Bacillus_amyloliquefaciens_CC178_MUS_2202	3609	non-ribosomal peptide synthase CP006845 1941312 1944920	CP006845	1944920	1941312
				XTRA_Bacillus_amyloliquefaciens_FZB42_MUS_2202	3609	non-ribosomal peptide synthase CP000560 1945951 1949559	CP000560	1949559	1945951
				XTRA_Bacillus_amyloliquefaciens_IT_45_MUS_2202	3609	non-ribosomal peptide synthase CP004065_AGVQ01000000_AGVQ01000001_AGVQ01000002_AGVQ01000003_AGVQ01000004_AGVQ01000005_CM001433 1953417 1957025	CP004065_AGVQ01000000_AGVQ01000001_AGVQ01000002_AGVQ01000003_AGVQ01000004_AGVQ01000005_CM001433	1953417	1957025
				XTRA_Bacillus_amyloliquefaciens_NAU_B3_MUS_2202	3609	non-ribosomal peptide synthase HG514499 1973170 1976778	HG514499	1973170	1976778
				XTRA_Bacillus_amyloliquefaciens_UCMB5036_MUS_2202	3609	non-ribosomal peptide synthase HF563562 1944283 1947891	HF563562	1947891	1944283
				XTRA_Bacillus_amyloliquefaciens_UCMB5113_MUS_2202	3609	non-ribosomal peptide synthase HG328254 1948885 1952493	HG328254	1952493	1948885
				XTRA_Bacillus_amyloliquefaciens_YAUB9601_Y2_MUS_2202	3609	non-ribosomal peptide synthase HE774679 2159682 2163290	HE774679	2163290	2159682
DMG_143	100	yes	1411	MUS_2642	5817	Putative polyketide synthase	CP003332	2541667	2535851
				XTRA_Bacillus_amyloliquefaciens_AS43_3_MUS_2642	5820	Putative polyketide synthase CP003838 2357359 2363178	CP003838	2363178	2357359
				XTRA_Bacillus_amyloliquefaciens_CAUB946_MUS_2642	5829	Putative polyketide synthase HE617159 2391964 2397792	HE617159	2397792	2391964
				XTRA_Bacillus_amyloliquefaciens_CC178_MUS_2642	5820	Putative polyketide synthase CP006845 2297275 2303094	CP006845	2303094	2297275
				XTRA_Bacillus_amyloliquefaciens_FZB42_MUS_2642	5820	Putative polyketide synthase CP000560 2300200 2306019	CP000560	2306019	2300200
				XTRA_Bacillus_amyloliquefaciens_IT_45_MUS_2642	5820	Putative polyketide synthase CP004065_AGVQ01000000_AGVQ01000001_AGVQ01000002_AGVQ01000003_AGVQ01000004_AGVQ01000005_CM001433 1615738 1621557	CP004065_AGVQ01000000_AGVQ01000001_AGVQ01000002_AGVQ01000003_AGVQ01000004_AGVQ01000005_CM001433	1615738	1621557
				XTRA_Bacillus_amyloliquefaciens_NAU_B3_MUS_2642	5817	Putative polyketide synthase HG514499 1468625 1474441	HG514499	1468625	1474441
				XTRA_Bacillus_amyloliquefaciens_UCMB5036_MUS_2642	5820	Putative polyketide synthase HF563562 2292588 2298407	HF563562	2298407	2292588
				XTRA_Bacillus_amyloliquefaciens_UCMB5113_MUS_2642	5820	Putative polyketide synthase HG328254 2284256 2290075	HG328254	2290075	2284256
				XTRA_Bacillus_amyloliquefaciens_YAUB9601_Y2_MUS_2642	5817	Putative polyketide synthase HE774679 2539723 2545539	HE774679	2545539	2539723
DMG_144	100	yes	1075	MUS_2647	9693	Putative polyketide synthase	CP003332	2551461	2541769
				XTRA_Bacillus_amyloliquefaciens_AS43_3_MUS_2647	9694	Putative polyketide synthase CP003838 2363280 2372973	CP003838	2372973	2363280
				XTRA_Bacillus_amyloliquefaciens_CAUB946_MUS_2647	9694	Putative polyketide synthase HE617159 2397894 2407587	HE617159	2407587	2397894
				XTRA_Bacillus_amyloliquefaciens_CC178_MUS_2647	9694	Putative polyketide synthase CP006845 2303196 2312889	CP006845	2312889	2303196
				XTRA_Bacillus_amyloliquefaciens_FZB42_MUS_2647	9694	Putative polyketide synthase CP000560 2306121 2315814	CP000560	2315814	2306121
				XTRA_Bacillus_amyloliquefaciens_IT_45_MUS_2647	9694	Putative polyketide synthase CP004065_AGVQ01000000_AGVQ01000001_AGVQ01000002_AGVQ01000003_AGVQ01000004_AGVQ01000005_CM001433 1605943 1615636	CP004065_AGVQ01000000_AGVQ01000001_AGVQ01000002_AGVQ01000003_AGVQ01000004_AGVQ01000005_CM001433	1605943	1615636
				XTRA_Bacillus_amyloliquefaciens_NAU_B3_MUS_2647	9691	Putative polyketide synthase HG514499 1458833 1468523	HG514499	1458833	1468523
				XTRA_Bacillus_amyloliquefaciens_UCMB5036_MUS_2647	9694	Putative polyketide synthase HF563562 2298509 2308202	HF563562	2308202	2298509
				XTRA_Bacillus_amyloliquefaciens_UCMB5113_MUS_2647	9697	Putative polyketide synthase HG328254 2290177 2299873	HG328254	2299873	2290177
				XTRA_Bacillus_amyloliquefaciens_YAUB9601_Y2_MUS_2647	9694	Putative polyketide synthase HE774679 2545641 2555334	HE774679	2555334	2545641
DMG_145	100	yes	550	MUS_2648	1998	Putative polyketide synthase	CP003332	2553510	2551513
				XTRA_Bacillus_amyloliquefaciens_AS43_3_MUS_2648	1998	Putative polyketide synthase CP003838 2373025 2375022	CP003838	2375022	2373025
				XTRA_Bacillus_amyloliquefaciens_CAUB946_MUS_2648	1998	Putative polyketide synthase HE617159 2407639 2409636	HE617159	2409636	2407639
				XTRA_Bacillus_amyloliquefaciens_CC178_MUS_2648	1998	Putative polyketide synthase CP006845 2312941 2314938	CP006845	2314938	2312941
				XTRA_Bacillus_amyloliquefaciens_FZB42_MUS_2648	1998	Putative polyketide synthase CP000560 2315866 2317863	CP000560	2317863	2315866
				XTRA_Bacillus_amyloliquefaciens_IT_45_MUS_2648	1998	Putative polyketide synthase CP004065_AGVQ01000000_AGVQ01000001_AGVQ01000002_AGVQ01000003_AGVQ01000004_AGVQ01000005_CM001433 1603894 1605891	CP004065_AGVQ01000000_AGVQ01000001_AGVQ01000002_AGVQ01000003_AGVQ01000004_AGVQ01000005_CM001433	1603894	1605891
				XTRA_Bacillus_amyloliquefaciens_NAU_B3_MUS_2648	1998	Putative polyketide synthase HG514499 1456784 1458781	HG514499	1456784	1458781
				XTRA_Bacillus_amyloliquefaciens_UCMB5036_MUS_2648	1998	Putative polyketide synthase HF563562 2308254 2310251	HF563562	2310251	2308254
				XTRA_Bacillus_amyloliquefaciens_UCMB5113_MUS_2648	1998	Putative polyketide synthase HG328254 2299925 2301922	HG328254	2301922	2299925
				XTRA_Bacillus_amyloliquefaciens_YAUB9601_Y2_MUS_2648	1998	Putative polyketide synthase HE774679 2555386 2557383	HE774679	2557383	2555386
DMG_146	100	yes	176	MUS_2660	177	hypothetical protein	CP003332	2569342	2569518
				XTRA_Bacillus_amyloliquefaciens_AS43_3_MUS_2660	177	hypothetical protein CP003838 2390860 2391036	CP003838	2390860	2391036
				XTRA_Bacillus_amyloliquefaciens_CAUB946_MUS_2660	177	hypothetical protein HE617159 2425469 2425645	HE617159	2425469	2425645
				XTRA_Bacillus_amyloliquefaciens_CC178_MUS_2660	177	hypothetical protein CP006845 2330774 2330950	CP006845	2330774	2330950
				XTRA_Bacillus_amyloliquefaciens_FZB42_MUS_2660	177	hypothetical protein CP000560 2333699 2333875	CP000560	2333699	2333875
				XTRA_Bacillus_amyloliquefaciens_IT_45_MUS_2660	177	hypothetical protein CP004065_AGVQ01000000_AGVQ01000001_AGVQ01000002_AGVQ01000003_AGVQ01000004_AGVQ01000005_CM001433 1587885 1588061	CP004065_AGVQ01000000_AGVQ01000001_AGVQ01000002_AGVQ01000003_AGVQ01000004_AGVQ01000005_CM001433	1588061	1587885
				XTRA_Bacillus_amyloliquefaciens_NAU_B3_MUS_2660	177	hypothetical protein HG514499 1440772 1440948	HG514499	1440948	1440772
				XTRA_Bacillus_amyloliquefaciens_UCMB5036_MUS_2660	177	hypothetical protein HF563562 2326087 2326263	HF563562	2326087	2326263
				XTRA_Bacillus_amyloliquefaciens_UCMB5113_MUS_2660	177	hypothetical protein HG328254 2317758 2317934	HG328254	2317758	2317934
				XTRA_Bacillus_amyloliquefaciens_YAUB9601_Y2_MUS_2660	177	hypothetical protein HE774679 2573216 2573392	HE774679	2573216	2573392
DMG_147	100	no	47	MUS_2662	486	3-oxoacyl-[acyl-carrier protein] reductase	CP003332	2576708	2576223
				XTRA_Bacillus_amyloliquefaciens_AS43_3_MUS_2662	486	3-oxoacyl-[acyl-carrier protein] reductase CP003838 2397741 2398226	CP003838	2398226	2397741
				XTRA_Bacillus_amyloliquefaciens_CAUB946_MUS_2662	486	3-oxoacyl-[acyl-carrier protein] reductase HE617159 2432339 2432824	HE617159	2432824	2432339
				XTRA_Bacillus_amyloliquefaciens_CC178_MUS_2662	486	3-oxoacyl-[acyl-carrier protein] reductase CP006845 2337652 2338137	CP006845	2338137	2337652
				XTRA_Bacillus_amyloliquefaciens_FZB42_MUS_2662	486	3-oxoacyl-[acyl-carrier protein] reductase CP000560 2340577 2341062	CP000560	2341062	2340577
				XTRA_Bacillus_amyloliquefaciens_IT_45_MUS_2662	486	3-oxoacyl-[acyl-carrier protein] reductase CP004065_AGVQ01000000_AGVQ01000001_AGVQ01000002_AGVQ01000003_AGVQ01000004_AGVQ01000005_CM001433 1580707 1581192	CP004065_AGVQ01000000_AGVQ01000001_AGVQ01000002_AGVQ01000003_AGVQ01000004_AGVQ01000005_CM001433	1580707	1581192
				XTRA_Bacillus_amyloliquefaciens_NAU_B3_MUS_2662	486	3-oxoacyl-[acyl-carrier protein] reductase HG514499 1433582 1434067	HG514499	1433582	1434067
				XTRA_Bacillus_amyloliquefaciens_UCMB5036_MUS_2662	486	3-oxoacyl-[acyl-carrier protein] reductase HF563562 2332968 2333453	HF563562	2333453	2332968
				XTRA_Bacillus_amyloliquefaciens_UCMB5113_MUS_2662	486	3-oxoacyl-[acyl-carrier protein] reductase HG328254 2324639 2325124	HG328254	2325124	2324639
				XTRA_Bacillus_amyloliquefaciens_YAUB9601_Y2_MUS_2662	486	3-oxoacyl-[acyl-carrier protein] reductase HE774679 2580097 2580582	HE774679	2580582	2580097
DMG_148	100	no	35	MUS_2668	189	hypothetical protein	CP003332	2581954	2582142
				XTRA_Bacillus_amyloliquefaciens_AS43_3_MUS_2668	188	hypothetical protein CP003838 2403472 2403659	CP003838	2403472	2403659
				XTRA_Bacillus_amyloliquefaciens_CAUB946_MUS_2668	185	hypothetical protein HE617159 2438069 2438253	HE617159	2438069	2438253
				XTRA_Bacillus_amyloliquefaciens_CC178_MUS_2668	188	hypothetical protein CP006845 2343383 2343570	CP006845	2343383	2343570
				XTRA_Bacillus_amyloliquefaciens_FZB42_MUS_2668	188	hypothetical protein CP000560 2346308 2346495	CP000560	2346308	2346495
				XTRA_Bacillus_amyloliquefaciens_IT_45_MUS_2668	188	hypothetical protein CP004065_AGVQ01000000_AGVQ01000001_AGVQ01000002_AGVQ01000003_AGVQ01000004_AGVQ01000005_CM001433 1575275 1575462	CP004065_AGVQ01000000_AGVQ01000001_AGVQ01000002_AGVQ01000003_AGVQ01000004_AGVQ01000005_CM001433	1575462	1575275
				XTRA_Bacillus_amyloliquefaciens_NAU_B3_MUS_2668	189	hypothetical protein HG514499 1428148 1428336	HG514499	1428336	1428148
				XTRA_Bacillus_amyloliquefaciens_UCMB5036_MUS_2668	188	hypothetical protein HF563562 2338699 2338886	HF563562	2338699	2338886
				XTRA_Bacillus_amyloliquefaciens_UCMB5113_MUS_2668	188	hypothetical protein HG328254 2330370 2330557	HG328254	2330370	2330557
				XTRA_Bacillus_amyloliquefaciens_YAUB9601_Y2_MUS_2668	189	hypothetical protein HE774679 2585828 2586016	HE774679	2585828	2586016
DMG_149	100	no	20	MUS_4271	120	hypothetical protein	CP003332	4004750	4004869
				XTRA_Bacillus_amyloliquefaciens_AS43_3_MUS_4271	120	hypothetical protein CP003838 3728373 3728492	CP003838	3728373	3728492
				XTRA_Bacillus_amyloliquefaciens_CAUB946_U471_37450	119	hypothetical protein HE617159 3807955 3808073	HE617159	3807955	3808073
				U471_37450	120	hypothetical protein	CP006845	3696035	3696154
				XTRA_Bacillus_amyloliquefaciens_FZB42_MUS_4271	120	hypothetical protein CP000560 3697797 3697916	CP000560	3697797	3697916
				XTRA_Bacillus_amyloliquefaciens_IT_45_MUS_4271	119	hypothetical protein CP004065_AGVQ01000000_AGVQ01000001_AGVQ01000002_AGVQ01000003_AGVQ01000004_AGVQ01000005_CM001433 213961 214079	CP004065_AGVQ01000000_AGVQ01000001_AGVQ01000002_AGVQ01000003_AGVQ01000004_AGVQ01000005_CM001433	214079	213961
				XTRA_Bacillus_amyloliquefaciens_NAU_B3_MUS_4271	120	hypothetical protein HG514499 3969549 3969668	HG514499	3969549	3969668
				XTRA_Bacillus_amyloliquefaciens_UCMB5036_U471_37450	120	hypothetical protein HF563562 3685005 3685124	HF563562	3685005	3685124
				XTRA_Bacillus_amyloliquefaciens_UCMB5113_MUS_4271	120	hypothetical protein HG328254 3677901 3678020	HG328254	3677901	3678020
				XTRA_Bacillus_amyloliquefaciens_YAUB9601_Y2_MUS_4271	120	hypothetical protein HE774679 4008626 4008745	HE774679	4008626	4008745
DMG_150	100	no	28	MUS_4374	195	conserved hypothetical protein YxcA	CP003332	4111967	4111773	DMG_101
				XTRA_Bacillus_amyloliquefaciens_AS43_3_MUS_4374	195	conserved hypothetical protein YxcA CP003838 3832294 3832488	CP003838	3832488	3832294
				XTRA_Bacillus_amyloliquefaciens_CAUB946_MUS_4374	195	conserved hypothetical protein YxcA HE617159 3897853 3898047	HE617159	3898047	3897853
				U471_38420	195	hypothetical protein	CP006845	3790351	3790157
				XTRA_Bacillus_amyloliquefaciens_FZB42_MUS_4374	195	conserved hypothetical protein YxcA CP000560 3791919 3792113	CP000560	3792113	3791919
				XTRA_Bacillus_amyloliquefaciens_IT_45_MUS_4374	195	conserved hypothetical protein YxcA CP004065_AGVQ01000000_AGVQ01000001_AGVQ01000002_AGVQ01000003_AGVQ01000004_AGVQ01000005_CM001433 128078 128272	CP004065_AGVQ01000000_AGVQ01000001_AGVQ01000002_AGVQ01000003_AGVQ01000004_AGVQ01000005_CM001433	128078	128272
				XTRA_Bacillus_amyloliquefaciens_NAU_B3_MUS_4374	195	conserved hypothetical protein YxcA HG514499 4065608 4065802	HG514499	4065802	4065608
				XTRA_Bacillus_amyloliquefaciens_UCMB5036_MUS_4374	195	conserved hypothetical protein YxcA HF563562 3784117 3784311	HF563562	3784311	3784117
				XTRA_Bacillus_amyloliquefaciens_UCMB5113_MUS_4374	195	conserved hypothetical protein YxcA HG328254 3769835 3770029	HG328254	3770029	3769835
				XTRA_Bacillus_amyloliquefaciens_YAUB9601_Y2_MUS_4374	195	conserved hypothetical protein YxcA HE774679 4115649 4115843	HE774679	4115843	4115649
DMG_151	100	no	55	MUS_4469	744	hypothetical protein	CP003332	4205169	4205912	DMG_104
				XTRA_Bacillus_amyloliquefaciens_AS43_3_MUS_4469	744	hypothetical protein CP003838 3928561 3929304	CP003838	3928561	3929304
				XTRA_Bacillus_amyloliquefaciens_CAUB946_MUS_4469	744	hypothetical protein HE617159 3982341 3983084	HE617159	3982341	3983084
				XTRA_Bacillus_amyloliquefaciens_CC178_MUS_4469	744	hypothetical protein CP006845 3883517 3884260	CP006845	3883517	3884260
				XTRA_Bacillus_amyloliquefaciens_FZB42_MUS_4469	744	hypothetical protein CP000560 3885277 3886020	CP000560	3885277	3886020
				XTRA_Bacillus_amyloliquefaciens_IT_45_MUS_4469	744	hypothetical protein CP004065_AGVQ01000000_AGVQ01000001_AGVQ01000002_AGVQ01000003_AGVQ01000004_AGVQ01000005_CM001433 34142 34885	CP004065_AGVQ01000000_AGVQ01000001_AGVQ01000002_AGVQ01000003_AGVQ01000004_AGVQ01000005_CM001433	34885	34142
				XTRA_Bacillus_amyloliquefaciens_NAU_B3_MUS_4469	744	hypothetical protein HG514499 4160558 4161301	HG514499	4160558	4161301
				XTRA_Bacillus_amyloliquefaciens_UCMB5036_MUS_4469	744	hypothetical protein HF563562 3875798 3876541	HF563562	3875798	3876541
				XTRA_Bacillus_amyloliquefaciens_UCMB5113_MUS_4469	744	hypothetical protein HG328254 3858423 3859166	HG328254	3858423	3859166
				XTRA_Bacillus_amyloliquefaciens_YAUB9601_Y2_MUS_4469	744	hypothetical protein HE774679 4209045 4209788	HE774679	4209045	4209788
DMG_152	100	yes	63	RBAM_017420	168	hypothetical protein	CP000560	1809813	1809646
				XTRA_Bacillus_amyloliquefaciens_AS43_3_RBAM_017420	168	hypothetical protein CP003838 1869196 1869363	CP003838	1869363	1869196
				XTRA_Bacillus_amyloliquefaciens_CAUB946_RBAM_017420	168	hypothetical protein HE617159 1859754 1859921	HE617159	1859921	1859754
				XTRA_Bacillus_amyloliquefaciens_CC178_RBAM_017420	168	hypothetical protein CP006845 1805007 1805174	CP006845	1805174	1805007
				XTRA_Bacillus_amyloliquefaciens_IT_45_RBAM_017420	168	hypothetical protein CP004065_AGVQ01000000_AGVQ01000001_AGVQ01000002_AGVQ01000003_AGVQ01000004_AGVQ01000005_CM001433 2092726 2092893	CP004065_AGVQ01000000_AGVQ01000001_AGVQ01000002_AGVQ01000003_AGVQ01000004_AGVQ01000005_CM001433	2092726	2092893
				XTRA_Bacillus_amyloliquefaciens_NAU_B3_RBAM_017420	168	hypothetical protein HG514499 2118987 2119154	HG514499	2118987	2119154
				XTRA_Bacillus_amyloliquefaciens_UCMB5036_RBAM_017420	168	hypothetical protein HF563562 1806265 1806432	HF563562	1806432	1806265
				XTRA_Bacillus_amyloliquefaciens_UCMB5113_RBAM_017420	168	hypothetical protein HG328254 1810631 1810798	HG328254	1810798	1810631
				XTRA_Bacillus_amyloliquefaciens_Y2_RBAM_017420	168	hypothetical protein CP003332 2012386 2012553	CP003332	2012553	2012386
				XTRA_Bacillus_amyloliquefaciens_YAUB9601_Y2_RBAM_017420	168	hypothetical protein HE774679 2016260 2016427	HE774679	2016427	2016260
DMG_153	100	no	32	RBAM_017980	1143	UxuA	CP000560	1853141	1854283	DMG_52
				XTRA_Bacillus_amyloliquefaciens_AS43_3_RBAM_017980	1143	UxuA CP003838 1914530 1915672	CP003838	1914530	1915672
				XTRA_Bacillus_amyloliquefaciens_CAUB946_RBAM_017980	1143	UxuA HE617159 1903213 1904355	HE617159	1903213	1904355
				XTRA_Bacillus_amyloliquefaciens_CC178_RBAM_017980	1143	UxuA CP006845 1848502 1849644	CP006845	1848502	1849644
				XTRA_Bacillus_amyloliquefaciens_IT_45_RBAM_017980	1142	UxuA CP004065_AGVQ01000000_AGVQ01000001_AGVQ01000002_AGVQ01000003_AGVQ01000004_AGVQ01000005_CM001433 2047267 2048408	CP004065_AGVQ01000000_AGVQ01000001_AGVQ01000002_AGVQ01000003_AGVQ01000004_AGVQ01000005_CM001433	2048408	2047267
				XTRA_Bacillus_amyloliquefaciens_NAU_B3_RBAM_017980	1143	UxuA HG514499 2068338 2069480	HG514499	2069480	2068338
				XTRA_Bacillus_amyloliquefaciens_UCMB5036_RBAM_017980	1143	UxuA HF563562 1851876 1853018	HF563562	1851876	1853018
				XTRA_Bacillus_amyloliquefaciens_UCMB5113_RBAM_017980	1143	UxuA HG328254 1856543 1857685	HG328254	1856543	1857685
				XTRA_Bacillus_amyloliquefaciens_Y2_RBAM_017980	1143	UxuA CP003332 2062950 2064092	CP003332	2062950	2064092
				XTRA_Bacillus_amyloliquefaciens_YAUB9601_Y2_RBAM_017980	1143	UxuA HE774679 2066824 2067966	HE774679	2066824	2067966
DMG_154	100	yes	156	U471_04390	156	hypothetical protein	CP006845	462457	462302
				XTRA_Bacillus_amyloliquefaciens_AS43_3_U471_04390	156	hypothetical protein CP003838 454630 454785	CP003838	454785	454630
				XTRA_Bacillus_amyloliquefaciens_CAUB946_U471_04390	156	hypothetical protein HE617159 454087 454242	HE617159	454242	454087
				XTRA_Bacillus_amyloliquefaciens_FZB42_U471_04390	156	hypothetical protein CP000560 466405 466560	CP000560	466560	466405
				XTRA_Bacillus_amyloliquefaciens_IT_45_U471_04390	157	hypothetical protein CP004065_AGVQ01000000_AGVQ01000001_AGVQ01000002_AGVQ01000003_AGVQ01000004_AGVQ01000005_CM001433 3487179 3487335	CP004065_AGVQ01000000_AGVQ01000001_AGVQ01000002_AGVQ01000003_AGVQ01000004_AGVQ01000005_CM001433	3487179	3487335
				XTRA_Bacillus_amyloliquefaciens_NAU_B3_U471_04390	157	hypothetical protein HG514499 462063 462219	HG514499	462219	462063
				XTRA_Bacillus_amyloliquefaciens_UCMB5036_U471_04390	156	hypothetical protein HF563562 465144 465299	HF563562	465299	465144
				XTRA_Bacillus_amyloliquefaciens_UCMB5113_U471_04390	156	hypothetical protein HG328254 464358 464513	HG328254	464513	464358
				XTRA_Bacillus_amyloliquefaciens_Y2_U471_04390	156	hypothetical protein CP003332 446221 446376	CP003332	446376	446221
				XTRA_Bacillus_amyloliquefaciens_YAUB9601_Y2_U471_04390	156	hypothetical protein HE774679 447950 448105	HE774679	448105	447950
DMG_155	100	yes	178	U471_13400	159	hypothetical protein	CP006845	1277711	1277553
				XTRA_Bacillus_amyloliquefaciens_AS43_3_U471_13400	159	hypothetical protein CP003838 1345904 1346062	CP003838	1346062	1345904
				XTRA_Bacillus_amyloliquefaciens_CAUB946_U471_13400	159	hypothetical protein HE617159 1340375 1340533	HE617159	1340533	1340375
				XTRA_Bacillus_amyloliquefaciens_FZB42_U471_13400	158	hypothetical protein CP000560 1282199 1282356	CP000560	1282356	1282199
				XTRA_Bacillus_amyloliquefaciens_IT_45_U471_13400	158	hypothetical protein CP004065_AGVQ01000000_AGVQ01000001_AGVQ01000002_AGVQ01000003_AGVQ01000004_AGVQ01000005_CM001433 2613132 2613289	CP004065_AGVQ01000000_AGVQ01000001_AGVQ01000002_AGVQ01000003_AGVQ01000004_AGVQ01000005_CM001433	2613132	2613289
				XTRA_Bacillus_amyloliquefaciens_NAU_B3_U471_13400	159	hypothetical protein HG514499 2649713 2649871	HG514499	2649713	2649871
				XTRA_Bacillus_amyloliquefaciens_UCMB5036_U471_13400	159	hypothetical protein HF563562 1273719 1273877	HF563562	1273877	1273719
				XTRA_Bacillus_amyloliquefaciens_UCMB5113_U471_13400	159	hypothetical protein HG328254 1284610 1284768	HG328254	1284768	1284610
				XTRA_Bacillus_amyloliquefaciens_Y2_U471_13400	160	hypothetical protein CP003332 1305567 1305726	CP003332	1305726	1305567
				XTRA_Bacillus_amyloliquefaciens_YAUB9601_Y2_U471_13400	160	hypothetical protein HE774679 1307809 1307968	HE774679	1307968	1307809
DMG_156	100	no	30	U471_13790	147	hypothetical protein	CP006845	1311125	1310979
				XTRA_Bacillus_amyloliquefaciens_AS43_3_U471_13790	147	hypothetical protein CP003838 1379335 1379481	CP003838	1379481	1379335
				XTRA_Bacillus_amyloliquefaciens_CAUB946_U471_13790	142	hypothetical protein HE617159 2094181 2094322	HE617159	2094181	2094322
				XTRA_Bacillus_amyloliquefaciens_FZB42_U471_13790	147	hypothetical protein CP000560 1315624 1315770	CP000560	1315770	1315624
				XTRA_Bacillus_amyloliquefaciens_IT_45_U471_13790	142	hypothetical protein CP004065_AGVQ01000000_AGVQ01000001_AGVQ01000002_AGVQ01000003_AGVQ01000004_AGVQ01000005_CM001433 1899577 1899718	CP004065_AGVQ01000000_AGVQ01000001_AGVQ01000002_AGVQ01000003_AGVQ01000004_AGVQ01000005_CM001433	1899718	1899577
				XTRA_Bacillus_amyloliquefaciens_NAU_B3_U471_13790	142	hypothetical protein HG514499 2616353 2616494	HG514499	2616353	2616494
				XTRA_Bacillus_amyloliquefaciens_UCMB5036_U471_13790	142	hypothetical protein HF563562 1307008 1307149	HF563562	1307149	1307008
				XTRA_Bacillus_amyloliquefaciens_UCMB5113_U471_13790	142	hypothetical protein HG328254 1317985 1318126	HG328254	1318126	1317985
				XTRA_Bacillus_amyloliquefaciens_Y2_U471_13790	142	hypothetical protein CP003332 1338957 1339098	CP003332	1339098	1338957
				XTRA_Bacillus_amyloliquefaciens_YAUB9601_Y2_U471_13790	142	hypothetical protein HE774679 1341199 1341340	HE774679	1341340	1341199
DMG_157	100	no	42	U471_29430	171	hypothetical protein	CP006845	2961282	2961452
				XTRA_Bacillus_amyloliquefaciens_AS43_3_U471_29430	171	hypothetical protein CP003838 2997062 2997232	CP003838	2997062	2997232
				XTRA_Bacillus_amyloliquefaciens_CAUB946_U471_29430	171	hypothetical protein HE617159 3080081 3080251	HE617159	3080081	3080251
				XTRA_Bacillus_amyloliquefaciens_FZB42_U471_29430	171	hypothetical protein CP000560 2964361 2964531	CP000560	2964361	2964531
				XTRA_Bacillus_amyloliquefaciens_IT_45_U471_29430	171	hypothetical protein CP004065_AGVQ01000000_AGVQ01000001_AGVQ01000002_AGVQ01000003_AGVQ01000004_AGVQ01000005_CM001433 939515 939685	CP004065_AGVQ01000000_AGVQ01000001_AGVQ01000002_AGVQ01000003_AGVQ01000004_AGVQ01000005_CM001433	939685	939515
				XTRA_Bacillus_amyloliquefaciens_NAU_B3_U471_29430	171	hypothetical protein HG514499 3197452 3197622	HG514499	3197452	3197622
				XTRA_Bacillus_amyloliquefaciens_UCMB5036_U471_29430	171	hypothetical protein HF563562 2944241 2944411	HF563562	2944241	2944411
				XTRA_Bacillus_amyloliquefaciens_UCMB5113_U471_29430	171	hypothetical protein HG328254 2957487 2957657	HG328254	2957487	2957657
				XTRA_Bacillus_amyloliquefaciens_Y2_U471_29430	171	hypothetical protein CP003332 3242042 3242212	CP003332	3242042	3242212
				XTRA_Bacillus_amyloliquefaciens_YAUB9601_Y2_U471_29430	171	hypothetical protein HE774679 3245973 3246143	HE774679	3245973	3246143
DMG_158	100	no	94	U471_32280	126	hypothetical protein	CP006845	3221232	3221107
				XTRA_Bacillus_amyloliquefaciens_AS43_3_U471_32280	127	hypothetical protein CP003838 3256648 3256774	CP003838	3256774	3256648
				XTRA_Bacillus_amyloliquefaciens_CAUB946_U471_32280	126	hypothetical protein HE617159 3338234 3338359	HE617159	3338359	3338234
				XTRA_Bacillus_amyloliquefaciens_FZB42_U471_32280	126	hypothetical protein CP000560 3224185 3224310	CP000560	3224310	3224185
				XTRA_Bacillus_amyloliquefaciens_IT_45_U471_32280	126	hypothetical protein CP004065_AGVQ01000000_AGVQ01000001_AGVQ01000002_AGVQ01000003_AGVQ01000004_AGVQ01000005_CM001433 681389 681514	CP004065_AGVQ01000000_AGVQ01000001_AGVQ01000002_AGVQ01000003_AGVQ01000004_AGVQ01000005_CM001433	681389	681514
				XTRA_Bacillus_amyloliquefaciens_NAU_B3_U471_32280	123	hypothetical protein HG514499 3470387 3470509	HG514499	3470509	3470387
				XTRA_Bacillus_amyloliquefaciens_UCMB5036_U471_32280	126	hypothetical protein HF563562 3203720 3203845	HF563562	3203845	3203720
				XTRA_Bacillus_amyloliquefaciens_UCMB5113_U471_32280	126	hypothetical protein HG328254 3214630 3214755	HG328254	3214755	3214630
				XTRA_Bacillus_amyloliquefaciens_Y2_U471_32280	123	hypothetical protein CP003332 3501658 3501780	CP003332	3501780	3501658
				XTRA_Bacillus_amyloliquefaciens_YAUB9601_Y2_U471_32280	123	hypothetical protein HE774679 3505589 3505711	HE774679	3505711	3505589
